# Supplementary material for: Is energy excess the initial trigger of carbon overflow metabolism? Transcriptional network response of carbon-limited Escherichia coli to transient carbon excess
Source: Microb Cell Fact. 2022 Apr 21;21:67. doi: 10.1186/s12934-022-01787-4 (PMC9027384; doi:10.1186/s12934-022-01787-4)
Supplement: Supplementary file 2 — Additional file 2. Transcriptome analysis. (Sheet 1) All time-dependent transcript data (4209 different transcripts in total, including regulation through single or multiple TF/SF combinations from those combinations identified later on as relevant). (Sheet 2) Time-dependent color-coded transcript data (heat maps) of genes responding differentially to the glucose pulse (1739 DEGs in total) sorted into respective clusters (14 clusters in total). (Sheet 3) Assignment to GO category “biological process” as well as the results of the functional enrichment analysis for determination of over-represented GO categories “biological process” (log10 nominal p-values of Fisher’s exact test). These data were used for the visualization of results presented in Fig. 2. (Sheet 4) 1739 DEG sorted into the 14 clusters together with their known control through all known TFs and SFs and the results of the functional enrichment analysis for determination of the most relevant TF/SF combinations (log10 nominal p-values of Fisher’s exact test). These data were used for the visualization of the results presented in Fig. 3. (Sheet 5) Selection of the most relevant TF/SF combinations. Time-dependent control of gene expression through single or multiple TF/SF combinations from those combinations identified as relevant. (Sheet 6) Fisher’s exact test (Sheet 7), corrected T-test and (Sheet 8) log10 T-test. [file 12934_2022_1787_MOESM2_ESM.xlsx]

## Sheet: 1) All_gene_regulator
Blattner	Gene	Level	Regulator(s)	Name of Regulator(s)	Count Log2 less than Cutoff	Count Log2 larger than Cutoff	-18 h	-0.5 h	+0.5 h	+2.5 h	+4.5 h	+6.5 h	+8.5 h	+9.5 h	+10.5 h	+11.5 h	+13.5 h	+15.5 h	+17.5 h	+19 h	+20.5 h	+24 h	+25 h	+26 h
b0002	thrA	0			5	1	-0.673086	0	3.21992	-1.91044	-1.27011	-1.40176	-1.23291	-1.02534	-1.5655	-2.40203	-1.40275	1.39825	0.185551	-1.10887	-1.95792	-2.15966	-0.584562	-1.85555
b0003	thrB	0			1	2	-0.0521808	0	2.75578	-1.29214	-1.30657	-1.42348	-1.42621	-1.18187	-1.73842	-1.08095	-0.771015	1.93307	0.214073	-0.855108	-1.40192	-1.05462	-0.7439	-0.576172
b0004	thrC	0			0	2	0.295599	0	2.9048	-1.12957	-1.16096	-1.35846	-1.03006	-0.884223	-1.43779	-0.81149	-0.800607	1.73066	0.527526	-0.464992	-1.02358	-0.567341	-0.672225	-0.48784
b0005	yaaX	0			2	1	-0.286243	0	2.57451	-0.328513	-0.328513	-0.455678	-0.335241	-0.0843454	-0.495005	-0.0598889	-6.5392	-6.57469	1.08934	-0.125583	-1.33876	-0.836337	-1.18198	-0.9548
b0006	yaaA	0			0	0	-0.368704	0	0.849781	0.237771	0.788833	0.681693	0.653719	0.325011	0.564279	0.667305	0.523246	0.720699	0.893725	0.560595	0.080201	-0.427705	0.00149671	-0.400411
b0007	yaaJ	0			0	0	0.199372	0	-0.239921	0.822701	0.0755025	0.129222	-0.0830222	0.158021	0.277265	0.174508	0.718812	-0.316978	-0.891772	-0.0492783	0.512647	0.891892	0.361509	0.298307
b0008	talB	0			0	0	-0.467566	0	0.93663	-0.020642	0.441906	0.233029	0.0850995	0.129903	-0.0292098	0.290155	0.485147	1.06232	0.735775	0.43379	-0.726093	-1.01401	-0.30242	-0.576656
b0009	mog	0			1	0	-0.151977	0	0.532096	0.130376	0.182691	-0.171183	-0.29589	-0.140113	-0.184636	-0.11142	-1.14542	-1.67223	0.0529218	0.173114	-0.40562	-0.716871	-0.88517	-0.805863
b0010	satP	0			0	0	0.441462	0	0.197701	0.403417	0.466311	0.479841	0.829023	0.776676	0.615768	0.563145	0.660693	0.441462	-0.0214439	-0.184911	0.820112	0.835372	0.320012	0.657993
b0011	yaaW	0			0	0	0.429059	0	-0.414572	-0.52794	-0.0711866	-0.0817328	-0.0464952	-0.208493	-0.184215	0.107738	0.323531	-0.500722	-0.338774	-0.413205	0.322635	0.854762	0.20134	0.711091
b0012	htgA	0			2	0	-0.0327321	0	-0.338319	-0.231096	-0.23421	-0.107087	-0.131435	-0.185866	-3.50466	-1.08162	-0.131435	-0.362121	-1.19425	-1.03373	-1.68099	0.103891	-0.549819	0.0169098
b0013	yaaI	0			2	2	0.459113	0	0.0360827	0.72338	0.518976	0.251378	0.717025	0.943824	-2.81581	0.738132	1.8153	1.89876	0.721141	0.0778572	-2.58617	0.578764	0.0559104	0.847942
b0014	dnaK	0			0	0	0.42529	0	0.277003	0.405831	0.42529	0.697444	0.711012	0.724994	1.23642	1.31677	1.57903	1.04272	0.239071	-0.248721	-0.11262	1.45144	1.14246	1.34344
b0015	dnaJ	0			0	0	0.0544348	0	-0.0885389	0.0848134	0.115947	0.317357	0.378418	0.525307	0.69664	1.00071	0.861117	0.133696	-0.262278	-0.940204	-0.302949	0.832676	0.602405	0.549765
b0017	b0017	0			0	0	0.254389	0	0.176193	0.4551	0.352354	0.428874	0.408966	0.400947	0.279269	0.410985	0.218287	0.415244	-0.150542	0.0037999	0.125076	0.151044	-0.347908	-0.468683
b0018	mokC	0			7	0	0.0172639	0	-1.90334	-1.34958	-1.95177	-1.76837	-1.84998	-1.70777	-1.71329	-1.62309	-1.08529	-0.825096	-0.696013	0.184639	-0.144212	0.0318313	-0.153433	0.16083
b0019	nhaA	0			0	0	0.505978	0	-1.20756	-0.517325	-0.111076	0.370102	0.599287	0.965215	1.19269	1.05137	1.42152	0.519539	-0.320879	-0.474828	1.2261	1.48018	1.00994	1.27477
b0020	nhaR	0			0	3	0.992423	0	-0.16976	0.603822	0.913537	1.31726	1.4775	1.65974	1.87925	1.73991	0.76379	1.16288	0.500717	0.627237	1.08781	1.30626	0.721126	0.895472
b0021	insB-1	0			0	0	0.0613708	0	0.36168	0.87971	0.414056	0.336299	0.313449	0.434745	0.37633	0.308409	0.523387	-0.407576	-0.243147	0.34229	0.0469046	-0.154155	-0.452164	-0.369024
b0023	rpsT	0			0	6	-0.0723604	0	1.13863	1.15367	1.65102	1.54033	1.81581	2.02018	2.00661	1.65997	1.46573	2.06897	1.51923	0.254575	0.619371	0.173902	0.810724	0.363288
b0024	yaaY	0			1	0	0.335126	0	-0.605298	-0.0560943	-0.773638	-0.776126	-0.939983	-0.702627	-0.868975	-0.857995	-0.378167	-0.896472	-2.39374	-1.28539	0.127572	0.623393	-0.0134589	0.460507
b0025	ribF	0			0	0	-0.349101	0	1.02574	0.922257	0.915354	0.793249	0.765982	0.631533	0.722068	0.915354	0.694091	0.885664	0.719898	0.0273378	-0.252689	-1.04029	-0.400917	-1.07227
b0026	ileS	0			0	0	-0.0300592	0	0.340726	0.159532	0.188333	0.251036	-0.0419759	0.00857038	-0.0365568	-0.0127917	0.200816	-0.0532737	-0.171168	-0.0734428	-0.654066	-0.842733	-0.255218	-0.541262
b0027	lspA	0			0	0	-0.0390574	0	0.307848	0.0927729	-0.0142005	0.218291	0.157678	0.261808	-0.0530266	0.172596	-0.0825813	-0.0390574	-0.528982	-0.729058	-0.976732	-0.533583	-0.579671	-0.41888
b0028	fkpB	0			0	0	0.250124	0	0.640747	0.722395	0.538668	0.429598	0.415945	0.606888	0.428143	0.479061	0.598501	0.61148	0.0939699	-0.401114	-0.305772	-0.152186	-0.316639	-0.0184865
b0029	ispH	0			0	0	-0.115621	0	0.58009	-0.322909	0.380745	0.410749	0.456724	0.339377	0.291981	0.414815	-0.170321	-0.141058	0.250981	-0.019327	-0.152979	0.463111	0.0467697	0.15309
b0030	rihC	0			3	0	0.185019	0	-1.64934	-1.97575	-1.41834	-1.49855	-1.54008	-1.56993	-1.69333	-1.50721	-0.698324	-0.657369	-0.30436	0.383182	-0.733251	-0.613802	-0.607986	-0.458639
b0031	dapB	0			0	1	-0.207103	0	0.425334	3.14094	0.914971	0.756193	0.677786	0.509518	0.277365	0.52314	0.508227	0.872899	1.08266	0.589417	0.351972	-0.33082	-0.0328242	-0.0866138
b0032	carA	2	4, 17	ArgR, Sigma70$-1, 1; PurR, Sigma70$-1, 1	4	9	-0.441284	0	1.85011	1.37122	1.78476	1.49573	2.18445	2.09325	1.87501	1.68731	1.87042	3.11726	3.1121	1.55951	-4.9864	-2.66852	-2.48693	-2.06104
b0033	carB	2	4, 17	ArgR, Sigma70$-1, 1; PurR, Sigma70$-1, 1	4	0	-0.259586	0	0.074694	0.334515	-0.802615	-1.08786	-0.482387	-0.14292	-0.925229	-0.953417	-0.275022	0.936465	0.97611	0.579671	-5.35853	-4.47566	-4.02357	-3.92833
b0034	caiF	2	6, 11	CRP, Sigma70$1, 1; FNR, Sigma70$1, 1	0	2	0.291514	0	0.683646	2.15318	0.417439	0.325072	0.437045	0.837084	0.179661	-0.0554357	0.687457	1.41918	1.52629	1.79922	0.661256	-0.4652	-0.611699	-0.467792
b0035	caiE	3	2, 6, 11	ArcA, Sigma70$1, 1; CRP, Sigma70$1, 1; FNR, Sigma70$1, 1	0	0	0.435477	0	-0.658815	-0.264247	-0.322982	-0.400336	-0.453746	-0.293943	-0.417736	-0.374598	0.0420708	-0.429238	-0.516585	-0.0999892	0.763244	0.676344	0.241079	0.316063
b0036	caiD	3	2, 6, 11	ArcA, Sigma70$1, 1; CRP, Sigma70$1, 1; FNR, Sigma70$1, 1	0	0	-0.082858	0	0	0.948352	0.207261	0.0547762	0.182156	0.300825	0.71362	0.840673	0.792701	-0.237143	1.01384	1.33945	1.52299	0.342134	0.02551	0.0547762
b0037	caiC	3	2, 6, 11	ArcA, Sigma70$1, 1; CRP, Sigma70$1, 1; FNR, Sigma70$1, 1	1	1	0.196555	0	0.658836	1.57654	0.749792	1.13496	0.933625	1.23401	0.640109	1.01265	-2.40404	1.67309	1.13987	1.29897	-0.305161	-0.274761	-0.476624	-1.48349
b0038	caiB	3	2, 6, 11	ArcA, Sigma70$1, 1; CRP, Sigma70$1, 1; FNR, Sigma70$1, 1	0	0	-0.131297	0	0.668037	0.560468	0.560468	0.605631	0.596228	0.477235	0.419809	0.43521	0.516147	0.31315	0.532145	0.541895	0.640791	0.0676365	0.10798	-0.14604
b0039	caiA	3	2, 6, 11	ArcA, Sigma70$1, 1; CRP, Sigma70$1, 1; FNR, Sigma70$1, 1	0	1	-0.457729	0	0.842356	1.59162	0.847777	0.961088	1.10798	1.26397	1.02916	0.914269	0.157197	0.69685	0.896686	0.548438	0.11636	0.155536	0.0200446	0.215183
b0040	caiT	3	2, 6, 11	ArcA, Sigma70$1, 1; CRP, Sigma70$1, 1; FNR, Sigma70$1, 1	1	2	0	0	0.749898	1.11884	0.71819	0.739882	0.969705	1.05336	3.04601	1.14756	1.23688	2.03724	0.788063	0.431996	-2.56564	-0.1618	0.392158	0.399837
b0041	fixA	2	6, 11	CRP, Sigma70$1, 1; FNR, Sigma70$1, 1	1	0	-0.0368714	0	-0.0985397	-0.654562	-0.345506	-0.531928	-0.235916	-0.378674	-1.09577	-0.923329	-0.362719	-1.37991	0.128299	0.472191	-2.12281	-0.682934	-0.268809	-0.846268
b0042	fixB	2	6, 11	CRP, Sigma70$1, 1; FNR, Sigma70$1, 1	0	0	0.0501434	0	0.00286895	-0.241481	-0.267215	-0.279777	-0.263531	-0.352593	-0.231976	-0.44298	0.155203	-1.22743	-0.034164	0.313902	-0.518241	-0.0516409	0.0729886	0.0215537
b0043	fixC	2	6, 11	CRP, Sigma70$1, 1; FNR, Sigma70$1, 1	1	0	0.0700275	0	-0.229232	-1.2742	-1.31701	-1.59365	-1.48781	-1.48111	-0.841935	-1.2852	-0.315166	-0.817137	-0.257613	0.0403296	-1.19914	-0.787953	-0.729802	-0.647411
b0044	fixX	2	6, 11	CRP, Sigma70$1, 1; FNR, Sigma70$1, 1	2	1	-0.0899369	0	-0.251139	-1.16555	-1.81811	-1.19702	-1.24184	-1.31626	-2.32654	-0.568095	-1.26846	5.55245	-0.389037	-0.0245036	-1.08105	-0.941503	-1.09593	-0.583009
b0045	yaaU	0			1	0	0.0268924	0	-0.0531776	-0.55062	-0.55062	-0.55357	-0.70495	-0.461839	-2.04984	-0.789998	0.161358	-1.51689	-0.66741	-0.26938	-0.435161	-0.299932	-0.624977	-0.432248
b0046	kefF	0			2	0	0.244647	0	-0.647552	-0.566023	-0.275354	-0.347827	-0.159585	-0.0547658	0.00454665	-0.0654546	-6.5322	-6.77548	-0.452396	-0.698192	0.717799	0.365246	-0.0271903	-0.178923
b0047	kefC	0			0	0	-0.827799	0	-0.862037	-0.958891	-0.543927	-0.514878	-0.663021	-0.61484	-0.636777	-0.605084	-0.313363	-0.627196	-0.711084	-0.117599	0.0977181	-0.425547	-0.270128	-0.412623
b0048	folA	0			2	0	0.198094	0	-1.59927	-1.63525	-1.45594	-1.41479	-1.35697	-1.21918	-1.00188	-1.05058	-1.35593	-0.581061	-0.343385	-0.0595344	0.0526182	0.291823	-0.188505	0.117971
b0049	apaH	0			2	0	-0.0167246	0	0.109337	0.713021	0.952252	0.889567	0.747416	0.888514	0.864097	0.958474	-8.16491	-8.27579	0.0784756	-0.210161	0.517893	0.539604	0.0740786	0.136368
b0050	apaG	0			0	0	0.00778441	0	-0.169206	0.180561	0.137912	0.0810896	0.236518	0.381822	-0.865106	0.261846	0.818015	0.334299	0.0443954	-0.184102	0.4022	0.404184	0.409546	0.508776
b0051	rsmA	0			0	0	-0.0684312	0	0.679883	0.967375	0.706928	1.06456	1.22392	1.31305	1.01709	1.0873	1.4301	1.515	1.07448	0.415241	-0.199855	-0.383494	0.123503	-0.151367
b0052	pdxA	0			0	0	-0.262975	0	0.716197	1.0404	1.163	1.13699	1.11477	1.30553	0.965264	0.620617	1.07645	1.01375	0.772505	0.474672	-0.0349562	-0.367058	-0.00467925	-0.373864
b0053	surA	0			0	0	0.239389	0	0.356932	0.4747	0.826928	0.804141	0.513147	0.688018	0.563682	0.632378	1.30535	0.826928	0.375377	0.354494	-0.097942	-0.0280894	-0.177145	-0.0302775
b0054	lptD	0			0	0	0.145281	0	0.157521	0.152653	0.387345	0.392425	0.265493	0.36386	0.392425	0.343135	0.257396	0.257396	-0.0232935	0.148585	0.0761971	0.387345	0.163503	0.233222
b0055	djlA	0			0	1	-0.201671	0	1.12225	1.30031	1.19179	1.0525	1.08081	1.23752	0.761687	0.890831	1.74834	1.0547	0.613346	-0.211353	0.0380169	-0.466718	-0.448558	-0.568676
b0056	yabP	0			0	0	0.0101462	0	0.0599502	-0.127416	0.525321	0.330047	0.197504	0.216503	0.197504	0.128242	0.916561	-0.162767	-0.436186	-0.616666	0.70932	0.510137	0.073539	0.370274
b0057	yabQ	0			1	0	0.120699	0	-0.0328985	-0.639658	-0.460657	-0.100205	-0.149261	-0.248828	-0.204962	-0.280483	-1.70441	-0.707455	-0.396551	-0.448284	-0.624353	0.730615	0.436649	0.896664
b0058	rluA	0			0	0	0.332405	0	-0.769104	-0.506455	-0.0112231	0.150874	0.230802	0.328975	0.238756	0.146438	1.01297	-0.118269	-0.66335	-0.34325	0.755867	1.21937	0.783488	1.03564
b0059	hepA	0			0	2	0.167964	0	-0.422062	-0.0576669	0.491011	0.449429	0.348418	0.448237	1.00121	0.805193	2.0817	1.17776	0.618364	0.714503	1.63323	1.14339	1.20675	1.19288
b0060	polB	0			0	1	1.07137	0	-0.257022	1.00365	0.153323	0.0144922	0.110485	0.532911	0.645043	0.38794	0.707978	0.205292	-0.575757	-0.185384	0.184566	1.79154	1.1471	1.51125
b0061	araD	1	6	CRP, Sigma70$1, 1	6	0	0.0757407	0	-1.68702	-2.12105	-1.97775	-1.73731	-1.60417	-1.57599	-4.5203	-1.32881	-1.02546	-0.990587	-0.607179	0.282593	0.104403	0.686599	0.231604	0.74343
b0062	araA	1	6	CRP, Sigma70$1, 1	8	0	0.549629	0	-2.22205	-2.18144	-2.25359	-1.90209	-2.06448	-1.91463	-2.32524	-1.6674	-1.05232	-1.01104	-1.0584	0.330381	0.666489	0.91478	0.226267	1.10841
b0063	araB	1	6	CRP, Sigma70$1, 1	8	0	0.469515	0	-2.95764	-3.29779	-3.451	-3.15942	-3.11219	-3.16986	-2.74074	-2.22413	-1.54203	-1.44699	-1.34242	0.13152	0.0245652	-0.0820709	-0.32589	0.33818
b0064	araC	1	6	CRP, Sigma70$1, 1	10	0	0.0602425	0	-2.55195	-2.80558	-2.57181	-2.34454	-2.45566	-2.4241	-1.98676	-2.17118	-7.29405	-7.29055	-0.614655	0.511522	0.144791	-0.124005	-0.0272803	-0.124005
b0065	yabI	0			1	0	0.269221	0	-1.49293	-2.321	-1.19822	-0.948652	-0.753614	-1.03674	-0.802899	-0.548773	-1.31213	-0.832603	-1.07199	-0.663548	-0.748983	0.403124	-0.00653249	0.196998
b0066	thiQ	0			0	0	-0.646291	0	-0.225706	-0.641241	0.173084	-0.112718	-0.118462	-0.0685644	-0.397092	-0.0797986	0.191086	0.274485	0.430003	0.515046	-0.6934	-1.1103	-0.544947	-1.12448
b0067	thiP	0			0	0	-0.88005	0	-0.165993	-0.727085	0.176166	0.024696	0.0109216	0.0120082	-0.144534	0.192467	0.465595	0.533091	0.510627	0.733607	-0.790622	-1.01811	-0.596087	-1.34378
b0068	tbpA	0			0	1	0.0265198	0	0.509487	-0.0037337	0.769155	0.636942	0.639736	0.500759	0.414976	0.641641	1.09101	1.604	1.58009	0.661208	-0.212931	-0.553631	-0.0934589	-0.126719
b0069	sgrR	0			0	0	0.0212205	0	0.455351	0.228563	0.0413428	0.0447996	-0.0345296	0	0.061074	-0.0508907	0.404293	0.0379497	-0.173149	0.265023	0.324138	0.25659	0.289022	0.122334
b0070	setA	0			2	0	0.168509	0	-0.253853	0.214599	-0.0168779	-0.18467	-0.269892	-0.260663	-0.0616811	-0.31382	-6.7058	-6.87521	-0.283487	-0.30967	0.22485	0.282041	0.0808629	0.133039
b0071	leuD	0			0	0	0.191235	0	1.20199	-0.427498	0.381719	-0.0225226	0.0452918	-0.0167313	-0.186823	0.191235	0.499359	-0.578911	-0.828787	-0.55411	-0.839508	-0.301227	-0.488076	-0.362609
b0072	leuC	0			0	0	-0.473839	0	1.08014	-0.780452	0.0663376	0.103132	-0.123404	-0.159701	-0.360819	0.127011	0.307052	-0.909006	-0.949828	-0.686581	-0.881251	-0.790346	-0.608025	-0.690078
b0073	leuB	0			1	0	-0.60526	0	1.36237	-1.09124	0.264176	0.284383	0.122054	0.0235305	-0.088364	0.293301	0.57655	-0.437016	-0.753816	-0.576926	-0.528298	-1.58537	-0.488556	-1.41982
b0074	leuA	0			0	1	-0.556657	0	1.99987	-1.04619	0.926562	0.863327	0.708391	-0.0436522	0.484272	0.964907	1.10791	0.384487	-0.0238237	0.235917	0.329399	-1.2645	0.297559	-1.05826
b0076	leuO	0			0	0	0.142784	0	0.611597	1.15031	0.52677	0.483912	0.410487	0.215028	0.0594857	0.250461	0.677645	-0.0985116	-0.533068	-0.504314	1.18268	0.688573	0.419823	0.81851
b0077	ilvI	0			0	0	-0.47157	0	0.726831	0.0655865	1.12305	1.07188	0.791418	0.427411	0.766993	0.815168	1.07689	0.683812	0.667898	0.73113	0.172582	-1.40224	-0.242708	-1.17017
b0078	ilvH	0			0	0	0.225482	0	0.0984032	-0.429501	0.766236	0.481573	0.409533	0.392613	-0.100065	-0.115355	0.235567	-0.420962	-0.0500352	0.0258	-0.392806	-0.782043	-0.220774	-0.846742
b0080	cra	0			2	0	-0.253817	0	-1.01872	-1.0452	-0.614157	-0.730924	-0.885816	-0.880554	-0.521583	-0.71949	-10.0689	-9.85411	0.346722	0.658981	-0.208503	-1.06854	-0.71374	-1.22428
b0081	mraZ	0			0	0	0.171799	0	-0.636295	-0.146326	0.0450028	0.241868	0.283837	0.159823	0.332169	0.225501	0	0.658991	0.315872	0.120094	0.475638	0.475638	0.478124	0.328139
b0082	rsmH	0			0	0	-0.0693699	0	-0.068138	0.0431406	-0.0789992	0.318894	0.269241	0.19833	0.393484	0.308398	0.466121	0.523085	0.395735	0.560488	0.858172	0.840774	0.627242	0.754263
b0083	ftsL	0			0	0	0.353434	0	-0.115597	-0.16726	0.0935687	0.261729	0.0612057	0.131785	0.39415	0.250144	-0.440456	0.508412	0.108931	0.848446	0.601383	0.507529	0.5811	0.414477
b0084	ftsI	0			0	0	0.103957	0	-0.264511	-0.287093	0.0488957	0.0172679	-0.149257	0.0469347	-0.271025	-0.466258	-0.0138457	0.275946	-0.138458	0.416509	0.132942	0.0993011	0.24502	-0.0116603
b0085	murE	0			0	0	0.295913	0	-0.132698	0.0575176	0.097801	0.208839	0.0428182	0.194094	0.119372	0.323135	0.415636	0.143147	0.508045	0.665917	0.37074	0.604659	0.079603	0.484289
b0086	murF	0			0	0	-0.0703638	0	-0.472264	-0.276559	-0.255818	-0.0261293	-0.307758	-0.140374	-0.253288	-0.158143	-0.308517	-0.0741212	-0.222319	0.577537	0.120301	0.34188	0.211097	0.135894
b0087	mraY	0			0	0	0.157951	0	-0.445055	-0.0361012	-0.16145	-0.0596621	-0.0764622	0.115922	-0.0436405	-0.0523769	-0.379659	0.366812	0.0942268	0.221557	-0.0905217	0.546071	0.330269	0.289393
b0088	murD	0			0	0	-0.0739471	0	-0.642198	0.0237279	0.0473736	0.147529	-0.136215	-0.0348757	-0.289237	0.0389083	0.1699	-0.00643531	0.0153852	0.444424	0.0498265	0.250015	-0.0359098	0.308484
b0089	ftsW	0			0	0	0.0732751	0	-0.369885	0.00714975	0.00228955	0.138458	-0.0218465	0.136985	-0.0983726	-0.0536534	0.134415	-0.00518512	-0.0599328	0.322788	0.0527139	0.467747	0.407758	0.48763
b0090	murG	0			0	0	0.192376	0	-0.319746	0.0848797	-0.120475	0.0516456	0.0163662	0.205328	0.00733994	0.242379	0.426412	0.847021	0.534211	0.514478	0.100732	0.41928	0.225514	0.391686
b0091	murC	0			0	0	-0.199014	0	-0.17173	0.307528	0.00186453	0.175658	0.107508	0.091446	0.050539	0.14181	0.431916	0.0787272	0.290847	0.523415	-0.226144	-0.0179298	0.101946	0.0540763
b0092	ddlB	0			0	0	-0.0529257	0	-0.223497	0.152725	0.176701	0.214108	-0.0553357	-0.0413351	-0.27197	-0.164924	-0.084016	-0.0799972	-0.155018	0.334853	-0.115417	0.245682	0.133452	0.193174
b0093	ftsQ	0			0	0	0.22187	0	-0.780038	-0.430226	-0.774447	-0.627836	-0.780911	-0.7134	-0.591325	-0.534023	-0.688439	-0.326758	-0.564648	-0.214814	-0.106427	0.263161	-0.0600139	0.182169
b0094	ftsA	0			0	0	-0.0590681	0	-0.241935	-0.126156	0.035459	-0.0949675	-0.212549	-0.255911	-0.455615	-0.143741	0.0707473	-0.136149	0.0324658	-0.0108919	-0.210868	-0.532081	-0.158079	-0.2043
b0095	ftsZ	0			0	0	-0.0418076	0	-0.0826001	-0.0150133	-0.059964	0.13764	0.00762294	-0.059964	-0.191824	0.157457	0.423335	0.20028	0.072419	0.0513224	-0.108692	-0.28567	-0.241996	-0.28567
b0096	lpxC	0			0	0	-0.303047	0	0.798118	0.485385	0.42006	0.390351	0.366267	0.475505	0.236801	0.22012	0.284632	0.155866	0.19682	-0.170952	-0.644057	-0.135969	-0.284414	-0.262672
b0097	secM	0			0	0	-0.201928	0	0.918507	1.12224	0.782535	0.709618	0.759356	0.870075	0.66331	0.649577	0.764154	0.724109	0.656291	0.427651	-0.619297	-1.09041	-0.665438	-0.868128
b0098	secA	0			0	0	-0.0963774	0	-0.0573201	0.0866284	0.11621	-0.108695	-0.0895195	-0.211719	-0.281778	-0.242391	-0.417633	-0.34156	-0.209914	0.0191773	-1.16473	-0.239968	-0.104086	-0.108695
b0099	mutT	0			0	0	0.183342	0	0.329793	0.120166	0.187594	-0.0579506	0.0193285	0.0953332	-0.081102	-0.0618103	0.159094	0.470132	0.498654	0.352233	-0.964849	-0.233799	-0.506333	-0.260529
b0101	yacG	0			0	0	-0.19891	0	0.441426	0.464646	0.550411	0.382382	0.329121	0.147864	0.155447	0.117554	0.645307	0.569838	-0.262292	-0.241009	-0.0868736	-0.238411	0.00316811	-0.186081
b0102	zapD	0			0	0	-0.262557	0	0.675427	0.53023	1.1352	0.664175	0.589501	0.391102	0.514355	0.444363	1.1598	0.574572	-0.0517792	0.043564	0.286372	-0.138869	0.159392	0.0384899
b0103	coaE	0			0	0	0.171389	0	0.21914	0.0248655	-0.278882	-0.170266	-0.12289	-0.351153	-0.105196	0.142648	-1.12741	-0.351944	-0.165767	-0.702559	0.00188742	0.038278	-0.143652	-0.123881
b0104	guaC	0			0	1	-0.490841	0	0.785307	-0.0899799	0.732182	0.449989	0.74015	0.542563	0.168781	0.489057	0.738142	1.23566	1.75863	0.756115	-0.347543	-1.00209	-0.472258	-1.02936
b0106	hofC	1	6	CRP, Sigma70$1, 1	2	0	0.513287	0	0.574626	0.93864	0.411736	0.652997	0.79957	0.808214	-3.41767	0.535811	0.952995	-0.0359982	0.556128	0.764801	-2.97175	-0.313581	-0.466662	-0.644273
b0107	hofB	1	6	CRP, Sigma70$1, 1	0	0	0.204014	0	0.863826	1.41091	0.957616	0.95441	0.966254	1.16522	0.979742	0.910766	1.1673	0.770469	0.445381	0.169651	-0.2272	-0.315572	-0.120168	-0.429972
b0108	ppdD	1	6	CRP, Sigma70$1, 1	2	0	-0.590599	0	1.42341	1.0449	0.822214	1.09126	0.975543	1.22751	0.00434552	1.4651	-0.435346	-0.876147	0.622706	0.54565	-2.3755	0.210388	0.617677	-2.2023
b0109	nadC	0			0	10	-0.342892	0	2.13255	1.76591	1.92953	1.86302	1.80813	1.62397	1.56488	1.67867	2.16551	2.03082	2.00979	1.08986	0.631269	-0.644264	-0.102658	-0.666622
b0110	ampD	0			0	0	0.0748293	0	0.895581	1.23183	0.824684	0.897537	0.91572	0.971723	1.04534	1.0381	1.57196	1.23298	1.02801	0.56819	0.48525	-0.0843975	-0.0498826	-0.0470532
b0111	ampE	0			0	0	0.0117638	0	0.426388	0.581107	0.463745	0.535361	0.301175	0.303291	0.444046	0.403175	0.68906	0.61114	0.294418	0.542742	-0.0758014	-0.405703	-0.0706806	-0.074206
b0112	aroP	0			0	0	-1.03886	0	0.28734	-0.427301	0.279717	-0.1263	-0.499611	-0.702335	-0.960275	-1.21957	-1.32227	-1.51516	-0.864274	-0.527854	-1.08092	-0.775145	-0.0692205	-0.59452
b0113	pdhR	2	6, 11	CRP, Sigma70$1, 1; FNR, Sigma70$1, 1	1	6	-0.302194	0	3.58704	0.182198	2.55895	2.10293	2.29311	1.80651	1.75764	1.55671	0.972297	-0.795937	-0.630395	-1.24405	-1.9548	-0.687722	-0.764718	-0.48157
b0114	aceE	3	3, 6, 11	ArcA, Sigma70$-1, 1; CRP, Sigma70$1, 1; FNR, Sigma70$1, 1	0	1	-0.119064	0	2.03472	0.658643	0.452286	0.253821	0.199682	0.320455	0.280936	0.366806	0.546499	-0.666744	-1.12332	-1.05375	-1.41432	-1.36794	-0.841263	-0.832389
b0115	aceF	3	3, 6, 11	ArcA, Sigma70$-1, 1; CRP, Sigma70$1, 1; FNR, Sigma70$1, 1	1	1	0.167613	0	2.11174	1.08884	0.446474	0.35034	0.192377	0.448961	0.499314	0.76956	-0.125129	-0.909706	-1.32833	-1.11498	-1.78229	-0.952251	-1.01424	-0.731864
b0116	lpd	3	3, 6, 11	ArcA, Sigma70$-1, 1; CRP, Sigma70$1, 1; FNR, Sigma70$1, 1	0	1	0.137064	0	1.6401	1.25427	0.884906	1.06117	1.12734	0.75322	1.08913	1.02046	0.190873	0.938897	0.844139	0.0042192	-0.937834	-0.7671	-0.521582	-0.475153
b0117	yacH	0			0	0	0.136862	0	-0.216979	-0.350124	-0.182098	-0.152854	-0.139202	-0.129109	-0.436787	-0.0136079	0.377435	-0.440906	-0.89611	-0.574951	0.582768	0.590666	0.317027	-0.00149343
b0722	sdhD	2	3, 6	ArcA, Sigma70$-1, 1; CRP, Sigma70$1, 1	7	2	-0.587477	0	-3.71389	-5.47531	-1.87028	-1.74615	-1.48913	-2.43634	0.992206	0.866703	1.18668	2.15686	2.27647	1.54766	-1.83023	-1.82551	-1.11482	-1.57957
b0119	yacL	0			0	0	0.483766	0	-0.798214	-0.352724	-0.727993	-0.840136	-0.81991	-0.725948	-0.61298	-0.943806	-0.791944	-0.667652	-0.562754	-0.089771	0.181684	0.752544	0.253607	0.768657
b0120	speD	0			0	0	-0.276913	0	0.563845	0.747622	-0.0729564	-0.138306	0.226755	0.660525	-0.00841497	-0.135354	0.26032	1.22279	1.31578	1.03689	-0.53154	-0.361344	-0.00292749	-0.261354
b0121	speE	0			0	0	-0.305564	0	0.487293	0.474022	0.246345	0.215932	0.65833	0.616191	0.513628	0.44311	0.236192	1.07324	1.54673	0.864213	-0.501661	-0.726492	-0.344407	-0.614644
b0122	yacC	0			0	4	-0.0548424	0	1.9133	1.96655	1.4413	1.3393	1.74696	1.8474	1.45713	1.38564	0.995932	0.490567	0.0684262	-0.835824	-0.3471	-0.101774	-0.500452	-0.989861
b0123	cueO	0			0	1	0.394351	0	1.04023	1.71335	0.148072	0.10025	-0.301879	-0.47265	-0.271078	-0.231231	-0.262848	-0.457347	-0.726633	-0.267661	0.6435	0.631494	0.777087	0.783972
b0124	gcd	0			0	0	0.35824	0	0.27454	-1.51577	0.905655	1.02138	0.782168	0.965292	0.726707	0.688678	0.449324	-0.26287	-1.26161	-0.807589	0.805871	1.27525	0.784411	1.24432
b0125	hpt	1	6	CRP, Sigma70$1, 1	0	1	-0.0347847	0	1.58579	1.56205	1.38491	1.15038	1.16355	1.22471	0.849979	0.75632	0.676194	1.12648	0.942308	0.22344	0.0349997	-0.21972	0.330108	0.0481348
b0126	can	0			0	9	-0.0754038	0	1.62505	-0.494941	2.01169	2.26086	2.43508	2.00523	2.26767	2.34594	1.48734	2.06529	1.59259	-0.073477	-0.208047	-0.356061	0.166547	-0.344068
b0127	yadG	0			0	0	-0.099781	0	0.617745	0.583976	0.10093	0.232568	0.185986	0.174813	0.0310785	0.00993939	-0.675134	0.308889	-0.118298	-0.28125	0.0682352	-0.0666739	0.137031	0.108462
b0128	yadH	0			0	0	0.0130021	0	0.574391	0.370641	0.185374	0.176749	0.219111	0.0646736	0.139884	0.152148	0.515582	0.237358	-0.0198256	-0.120627	0.107623	0.106755	0.184543	0.164774
b0129	yadI	0			0	0	0.238614	0	-0.564839	-0.0179536	-0.908189	-0.857258	-0.966231	-0.826371	-0.288579	-0.652113	-0.202569	-0.0179536	-0.0222772	-0.113065	-0.456379	-0.369305	-0.487047	-0.787697
b0130	yadE	0			0	0	-0.583568	0	0.0201723	0.402575	-0.0549031	0.283816	0.327357	0.339655	-0.0404593	0.141292	0.103009	0.0749821	-0.171204	-0.336561	-0.212925	-0.0294312	-0.211048	0.136828
b0131	panD	0			0	1	-0.295384	0	1.55778	0.834116	1.42774	1.16218	1.45001	1.25079	1.23468	1.35643	0.891593	1.95115	1.33652	-0.22019	-0.294553	-0.272304	0.0972827	-0.285385
b0132	yadD	0			0	0	0.419156	0	0.700576	0.720044	0.511051	0.280692	0.31001	0.277974	0.162601	0.0639155	-0.297909	0.0392177	0.0335463	-0.146806	-0.311814	-0.257996	-0.335766	-0.175971
b0133	panC	0			0	0	-0.37023	0	1.48952	1.11721	1.09814	1.27747	1.21984	1.12886	1.00187	1.1134	0.603728	1.01895	1.18209	0.696079	0.0391826	-0.631168	0.0209449	-0.847602
b0134	panB	0			0	0	-0.433061	0	1.2848	1.25498	1.00292	0.887698	0.757683	0.620698	0.413577	0.71238	0.277927	0.71238	1.03059	0.276792	-0.92458	-1.29373	-0.634516	-1.05229
b0135	yadC	0			2	0	0.768455	0	0.148246	0.478187	0.140405	0.107812	0.0706175	0.218653	-0.662826	-0.247286	-2.08937	-1.1874	-1.67921	-0.979639	-0.0152963	0.959813	-0.0595189	-0.0883363
b0136	yadK	0			1	0	0.209119	0	0.509346	1.43491	0.486063	0.228759	-0.329261	-0.256846	-0.774775	-0.529117	-3.21039	0.749139	-1.30546	-0.689111	-0.490753	-0.639799	-0.403686	-1.54284
b0137	yadL	0			0	0	0.365173	0	0.446123	0.198042	0.327431	0.0123447	-0.272552	-0.557903	-0.28196	-0.822854	-0.865993	-1.30346	-1.26809	-0.532951	0.305453	0.16461	-0.163083	-0.186798
b0138	yadM	0			1	0	0.20962	0	0.16002	-0.185138	0.255055	0.0757497	-0.220886	-0.45912	-0.684972	-0.401544	-0.734677	-1.59998	-1.03123	-0.480874	0.913062	0.151142	0.0871315	-0.243892
b0139	htrE	0			2	0	0.329691	0	0.747105	0.554529	0.377485	0.446805	0.287932	0.292097	-3.71163	0.605334	-0.334714	0.535116	-0.342075	-0.0574598	-2.58017	-0.0534289	-0.319373	-1.23446
b0140	yadV	0			0	0	1.60629	0	0.970149	1.21407	0.14604	0.489377	0.8523	1.15567	-1.17901	-0.29772	-0.39269	-1.06252	-0.426352	0.396613	-1.29008	0.0200425	-0.225132	-1.09548
b0141	yadN	0			1	0	-0.546041	0	0.382678	0.43049	0.419511	0.545354	0.703356	0.870987	-0.479964	0.162479	-2.22437	0.26573	0.62787	0.295656	-0.942383	1.21296	0.261416	-1.46817
b0142	folK	0			1	0	-1.21043	0	0.740955	0.140567	0.887185	0.702408	0.798874	0.861746	0.257991	0.313013	0.134434	0.371026	-0.00362826	-0.137156	0.282397	-1.16302	-0.169726	-2.07325
b0143	pcnB	0			0	0	-0.566965	0	0.653479	0.631353	1.39885	1.21101	1.24129	1.068	1.12174	1.10521	1.2087	1.32262	1.21227	0.936335	0.335607	-0.811775	0.0788453	-0.688596
b0144	gluQ	0			0	0	0.271287	0	-0.0859801	0.032607	0.489401	0.606421	0.520354	0.574195	0.663982	0.817145	1.24659	0.398627	-0.201301	0.225528	1.18664	0.807766	0.395686	0.637243
b0145	dksA	1	6	CRP, Sigma70$1, 1	0	0	0.0878995	0	-0.386682	-0.553205	-0.384678	-0.223664	-0.251156	-0.31123	-0.251156	-0.182329	-0.00450946	-0.234961	-0.727129	-0.272971	0.436625	0.713411	0.411788	0.68959
b0146	sfsA	1	6	CRP, Sigma70$1, 1	0	0	0.389693	0	-0.981776	-0.711473	-0.58168	-0.519693	-0.547273	-0.501603	-0.212186	-0.413222	-0.237516	-0.432294	-0.928574	-0.528568	0.671466	0.897016	0.560868	0.841145
b0147	thpR	0			0	1	-0.162175	0	1.32578	1.04633	1.11869	1.24566	1.63939	1.45433	1.48758	1.57004	-0.298754	-0.621822	0.537896	-0.298754	-0.649018	-0.5582	-0.660862	-1.08041
b0148	hrpB	0			0	0	-0.267992	0	-0.270984	-0.226874	-0.212131	-0.169655	-0.17574	-0.00450176	-0.139066	-0.00292096	0.231324	0.197524	0.00339397	-0.212131	-0.0392963	-0.240474	-0.289137	-0.416707
b0149	mrcB	0			2	0	-0.188546	0	-0.263436	-0.655629	-0.134775	-0.15286	-0.304011	-0.0956496	-0.330722	-0.450888	-2.69592	-3.51706	-0.580891	-0.373864	-0.707303	-0.0882263	-0.0149832	-0.484796
b0150	fhuA	0			0	0	-0.195073	0	0.275534	-0.30298	-0.701199	-0.660358	-0.588736	-0.417018	-0.45516	-0.396581	0.0336466	0.179349	-0.7311	-0.895424	-0.615664	-0.129899	0.193046	0.0308443
b0151	fhuC	0			0	0	0.233955	0	0.629114	-0.141855	0.00897179	-0.455186	-0.412814	-0.164749	-0.313298	-0.162552	0.21111	-0.24755	-0.946353	-0.894946	-0.885827	-0.17654	-0.038074	-0.219228
b0152	fhuD	0			1	0	-0.464657	0	0.553769	-0.0217398	-0.393832	-0.373542	-0.178105	-0.0364248	-0.264736	0.133385	-0.0337286	0.522085	-0.0283993	-0.709259	-1.82782	-0.353595	-0.237086	-0.384301
b0153	fhuB	0			0	0	-0.302904	0	-0.21486	-0.568291	-0.861707	-0.618146	-0.626291	-0.458451	-0.480078	-0.422868	-0.102289	0.073767	-0.531017	-0.773405	-0.591595	-0.340998	-0.449323	-0.33973
b0154	hemL	1	18	Sigma28$1	0	0	-0.104679	0	0.867143	0.589086	0.61892	0.41752	0.354705	0.0222889	-0.0937136	0.143327	0.666819	0.407492	0.164128	-0.124017	-0.25927	-0.270444	-0.188949	-0.0542766
b0155	clcA	0			0	0	-0.0201287	0	-0.187843	0.65901	1.14646	1.00249	0.870732	0.979571	1.14203	1.15624	0.88399	-0.101329	-0.425419	0.27644	0.992599	0.949473	0.328213	0.637003
b0156	erpA	0			0	0	0.0923014	0	0.112597	-1.13273	0.372636	0.592406	0.667186	0.384456	0.747307	0.525807	0.79674	0.172462	-0.428025	-1.12925	-0.366072	-0.349427	0.175166	-0.0779884
b0157	yadS	0			0	0	-0.353943	0	0.352018	-0.279161	-0.185901	-0.113299	-0.181648	-0.0866487	-0.393049	-0.35891	-0.371119	-0.033029	0.151973	0.285359	-0.527698	-1.00513	-0.37381	-0.813719
b0158	btuF	0			0	0	-0.692734	0	1.14764	0.611117	1.01935	0.725344	0.763209	0.718565	0.488658	0.545304	1.06735	1.16659	0.662496	0.3416	-0.0411138	-0.768563	-0.0736126	-0.897917
b0159	mtn	0			0	0	-0.00812636	0	1.02498	0.993513	0.917854	0.736013	0.787387	0.685904	0.521918	0.463516	0.908349	0.988421	0.690037	0.0877243	-0.466528	-0.282039	0.0665128	0.112232
b0160	dgt	0			0	0	-0.292079	0	0.107754	0.0418333	-0.213131	-0.182898	-0.336557	-0.677096	-0.692354	-0.703909	-0.962551	-0.780133	-1.0148	-0.419869	-0.0315267	-0.653035	-0.213131	-0.844585
b0161	degP	0			0	0	-0.03924	0	0.0849656	-0.550566	0.114632	0.0866253	0.113033	0.0126773	-0.0928608	0.0111844	0.158233	-0.0991699	-0.187801	0.1721	0.56967	0.144982	0.373125	0.226824
b0162	cdaR	0			7	0	-0.494603	0	-2.68451	-2.52202	-2.28369	-2.1011	-2.05093	-1.96316	-1.7211	-1.53599	-0.997471	-0.884893	-0.45525	0.730754	-0.292424	-0.429434	-0.335233	-0.433568
b0163	yaeH	0			0	0	0.778326	0	0.117096	-0.500543	-0.51001	-0.869011	-1.21089	-1.00856	-1.03418	-1.28043	-1.29799	-1.34167	-1.1395	-0.400178	0.474375	0.345275	0.222129	0.320853
b0164	yaeI	0			0	0	-0.000895069	0	0.919367	1.46747	0.962531	1.05548	0.820866	0.891825	0.741521	0.900676	0.856367	0.00157511	-0.0432167	0.129076	-0.345481	-0.390032	-0.338565	-0.826373
b0166	dapD	0			0	0	-0.429047	0	0.982347	0.656144	1.02213	0.879199	0.674073	0.613321	0.517048	0.773578	0.783986	0.739605	0.626889	0.137168	-0.748003	-0.815534	-0.325601	-0.77407
b0167	glnD	1	10	FNR$1	0	0	0.0147575	0	0.254419	0.26105	-0.253161	-0.443812	-0.593985	-0.326824	-0.799744	-0.627743	-0.58833	-1.07928	-0.637277	-0.560268	-1.53953	-1.21291	-1.15542	-1.05094
b0168	map	0			0	0	0.0684076	0	1.18248	0.841712	0.916327	1.16022	1.11231	1.14613	0.879614	0.806094	0.302203	1.28945	1.21318	0.0591694	0.0141384	-0.362121	0.0978895	-0.149797
b0169	rpsB	0			0	0	0.0841174	0	0.303508	0.292066	0.535892	0.535892	0.580196	0.553334	0.328853	0.167332	0.769079	0.859693	0.473748	0.214779	-0.421597	-0.0580384	0.0325057	0.123907
b0170	tsf	0			0	0	-0.205056	0	0.1795	-0.011947	0.168159	0.392279	0.38991	0.316772	0.00194849	0.0635846	0.0699503	0.695236	0.75232	0.329379	-0.13119	0.165605	0.351841	0.134523
b0171	pyrH	0			0	0	0.266542	0	0.686535	1.03471	1.02367	0.917162	0.97586	1.24157	0.835249	0.934176	0.686535	1.05792	1.49376	0.901994	-0.138311	-0.346276	-0.274992	-0.341599
b0172	frr	0			0	0	0.154223	0	0.18739	0.269675	0.355439	0.458967	0.53856	0.609253	0.483942	0.555612	0.327475	0.436921	0.458967	-0.144257	0.266268	0.431433	0.139209	0.168035
b0173	dxr	0			0	0	0.598238	0	-0.151451	0.655648	0.36029	0.710685	0.570348	0.620377	0.686004	0.516224	0.784021	0.797961	0.164324	0.133295	0.44284	0.77939	0.684928	0.699699
b0174	ispU	0			0	0	-0.120927	0	-0.0117894	-0.0564429	0.18776	-0.531802	0.232183	0.245992	0.286826	0.111216	0.28985	0.728276	0.757214	0.592359	-0.354139	-0.80754	-0.357018	-0.81014
b0175	cdsA	0			0	0	0.139812	0	-0.0530951	-0.0730747	0.0650771	-0.0514291	0.0288191	0.0511491	0.0526305	-0.27991	-0.369948	-0.064141	0.272224	0.387953	-0.286648	-0.461909	-0.0581782	-0.537832
b0176	rseP	0			0	0	0.0743023	0	0.116213	0.205929	0.134401	0.246332	0.280291	0.298719	0.246332	0.220757	-0.221848	0.0536018	0.321066	0.389389	-0.384426	-0.398239	-0.145613	-0.542473
b0177	bamA	0			0	0	0.150284	0	-0.26732	0.0608671	0.119163	0.0790385	-0.12731	-0.138482	-0.136853	-0.347724	0.181386	0.278185	-0.182788	0.147734	-0.579648	-0.405773	-0.185358	-0.122789
b0178	skp	0			0	0	-0.546571	0	0.203975	0.81647	0.298795	0.684348	0.508046	0.596729	0.625685	0.625685	0.588269	1.00907	0.779988	0.279625	-0.470154	-0.272606	-0.206993	-0.1291
b0179	lpxD	0			0	0	-0.0342741	0	0.844728	0.718458	0.971001	1.07898	1.04749	1.19233	0.798705	0.933016	1.42419	1.35885	0.748924	0.0162004	-0.0576043	-0.0095003	0.192576	0.187418
b0180	fabZ	0			0	0	-0.230264	0	0.686152	0.73664	0.519822	0.538254	0.4716	0.511812	0.449239	0.653581	0.565222	0.533048	0.442599	0.168773	-0.146905	-0.225736	0.114387	-0.130397
b0181	lpxA	0			0	0	-0.151034	0	0.255523	0.18749	0.0869954	0.0693414	-0.180399	0.0132727	0	-0.0271651	0.00165186	-0.19784	-0.151034	-0.0299374	-0.393692	-0.613089	-0.0601984	-0.286629
b0182	lpxB	0			1	0	-0.177012	0	0.465367	0.324083	0.400257	0.389346	0.241937	0.209829	0.299749	0.43697	-0.819709	-2.08504	-0.290313	-0.409541	0.209829	-0.287165	-0.0383598	-0.587278
b0183	rnhB	0			0	0	-0.200598	0	0.404332	0.557107	0.479792	0.546191	0.641558	0.684043	0.492176	0.683061	1.16329	0.421947	-0.191909	-0.311592	-0.0812711	-0.161698	-0.226302	-0.498285
b0184	dnaE	0			0	0	-0.381497	0	-0.0453955	-0.207157	0.00148493	-0.00070267	0.0940319	0.186184	0.060643	0.285286	0.0898329	0.295628	0.135295	-0.0218958	0.38302	0.183166	0.19574	0.0357877
b0185	accA	0			0	0	-0.0858844	0	0.0921813	-0.71603	-0.172656	-0.025086	0.0430788	-0.193025	-0.305133	-0.0687842	0.312684	0.609479	0.270656	0.00894092	0.134838	0.195061	0.00356722	0.142093
b0186	ldcC	0			2	0	0.556775	0	-0.615966	0.195704	0.224124	0.349795	0.172754	0.263351	0.649774	0.379172	-1.64142	-3.613	-0.694657	-0.156939	0.957588	1.0419	0.170493	0.872251
b0187	yaeR	0			0	0	0.328464	0	-0.158276	0.453749	0.363984	0.46541	0.558779	0.539888	0.756564	0.712515	0.635859	0.090233	0.0233807	-0.133983	0.565677	0.752036	0.165077	0.588535
b0188	tilS	0			0	2	-0.473343	0	0.935234	0.677609	1.09102	1.44618	1.67792	1.52503	1.36122	1.92252	0.74376	1.51978	1.37133	0.811397	0.0936397	0.00255462	0.052025	0.0321249
b0189	rof	0			0	0	0.307397	0	0.341033	0.293605	0.139731	0.283657	0.325568	0.252432	0.290929	0.35404	0.0164212	0.0291801	-0.273548	-0.596123	0.361002	0.476088	0.201582	0.430112
b0190	yaeQ	0			0	0	-0.293286	0	0.0167533	0.149461	-0.114444	0.167055	0.448615	0.579052	0.525247	0.716629	1.00024	0.637394	0.151439	-0.160079	0.732702	0.451257	0.167488	0.0867724
b0191	arfB	0			0	0	0.00471503	0	-0.232969	0.0268771	0.214672	0.181092	0.301796	0.513709	0.571529	0.668277	0.571529	-0.419366	-0.0624306	-0.227428	0.68007	0.378081	-0.051422	0.0395442
b0192	nlpE	0			2	0	0.0159187	0	-0.65744	-0.303095	-0.169665	-0.0637641	-0.174063	-0.220337	0.0696008	0.0726776	-1.74411	-2.58727	-0.608531	-0.221837	0.597279	0.380781	0.17868	0.223246
b0193	yaeF	0			0	2	0.122249	0	0.710753	1.46083	1.60457	1.43927	1.56407	1.73696	1.49244	1.35896	1.0647	0.614457	1.01235	0.506342	-1.1278	0.694967	0.201391	0.137222
b0194	proS	0			0	0	-0.598595	0	0.306313	-0.349648	0.42277	0.453969	0.567848	0.185778	-0.014529	0.115348	0.393521	0.290048	0.356195	0.382963	-1.06969	-0.531864	-0.190086	-0.532948
b0195	trmO	0			0	0	0.0679489	0	1.21249	0.71408	1.02733	0.93826	1.16097	0.981623	0.941197	1.13984	1.42447	1.09944	0.753846	-0.142101	0.659555	0.382873	0.0690156	0.23383
b0196	rcsF	0			0	3	-0.389611	0	1.66857	1.62992	1.26743	1.23027	1.24171	1.29758	1.06913	1.37658	1.62201	1.2059	1.17813	-0.0239275	-0.207767	-0.774428	-0.671342	-1.02493
b0197	metQ	0			0	0	-0.372772	0	0.342223	0.921021	0.326165	0.397536	0.207191	0.0861951	0.071446	-0.41228	-0.395527	0.118669	-0.418945	-0.486261	-1.22309	-0.514863	-0.210443	-0.381264
b0198	metI	0			0	1	0.0573589	0	0.772859	1.59995	0.973895	0.725037	0.545607	0.391427	0.407716	0.0888996	-0.293607	0.935156	0.198498	-0.173893	-0.619134	-0.447398	0.25021	-0.570029
b0199	metN	0			0	8	-0.253304	0	1.48134	3.37542	2.12422	1.70247	1.66785	1.77975	1.83085	1.50398	1.92218	1.65801	1.25809	0.271389	-0.00998206	-0.787717	-0.331702	-0.967948
b0200	gmhB	0			0	0	-0.197169	0	0.921977	1.30614	0.878007	0.910485	0.783876	0.859103	0.719013	0.670748	1.16926	1.0331	0.952352	0.406169	-0.185138	-0.634133	-0.14477	-0.568212
b0207	dkgB	0			0	0	0.109033	0	0.391632	-0.703802	-0.0870605	0.00339828	0.037824	0.00520655	-0.240431	-0.240431	0.256742	0.307789	0.320318	-0.2265	-0.195059	0.181422	0.37402	0.218726
b0208	yafC	0			0	0	0.428427	0	0.937768	0.699114	0.562947	0.489299	0.562947	0.425872	0.320092	0.175746	0.367513	0.112316	-0.182475	-0.25011	0.541827	0.657237	0.372915	0.608168
b0209	yafD	0			0	1	0.293858	0	0.879759	1.25116	1.32092	1.16203	1.32284	1.18828	1.28506	1.22266	1.76491	1.04029	0.449707	-0.0985018	0.424401	0.689736	0.425617	0.696371
b0210	yafE	0			0	0	0.337057	0	0.111453	1.10321	0.0599778	0.263661	0.497706	0.703721	0.49158	0.165336	0.700739	0.04632	-0.0454941	-0.345628	-0.0935812	0.492701	0.234986	0.495135
b0211	mltD	0			1	1	-0.322329	0	1.7597	1.58471	0.411687	-0.042828	-0.0234509	0.461091	-0.312414	-0.465866	-1.19953	-0.705686	-1.0723	-0.698966	-0.344846	-1.10213	-0.434617	-1.70511
b0212	gloB	0			0	0	0.883656	0	0.0759385	0.278135	-0.175564	-0.123979	-0.119265	-0.0704423	-0.335197	-0.361357	-0.731482	-1.07334	-0.825004	-0.0636839	0.937334	0.817331	0.455825	0.612232
b0213	yafS	0			0	0	0.24081	0	0.767494	0.402128	0.181386	0.145032	0.121503	0.15821	-0.0829732	-0.103226	0.218174	-0.0499255	-0.408921	0.181386	0.161356	0.268614	-0.214509	-0.136387
b0214	rnhA	0			0	0	-0.116263	0	1.02845	1.00754	0.737423	0.761335	0.708463	0.824133	0.53461	0.561997	0.573718	0.326933	0.488464	-0.0326963	-0.723518	-0.0379957	-0.0536262	0.194077
b0215	dnaQ	0			0	0	0.417587	0	0.72055	0.790432	0.856826	0.75448	0.865966	0.914995	0.75448	0.623803	0.765093	0.564184	0.150504	-0.158735	0.558415	0.520118	0.202441	0.310056
b0217	yafT	0			0	1	-0.181664	0	0.568453	0.686467	1.64655	1.23648	1.11468	1.12169	0.87025	0.69818	1.15438	0.127556	0.443158	0.611055	-0.201401	0.20468	0.138159	-0.273477
b0218	yafU	0			4	0	-0.370317	0	0.37008	0.377902	-0.275027	0.0781623	0.334019	0.509433	-2.42997	0.444092	-0.0943572	-2.95695	-2.09736	-0.510979	-2.16576	-1.18097	0.408748	-1.21623
b0219	yafV	0			0	0	0.36776	0	-0.113711	0.124374	-0.450302	0.0119781	-0.0248548	-0.0644223	0.0461932	0.113639	-0.586148	0.137034	-0.389213	-0.314819	0.975529	0.788811	0.374827	0.704882
b0220	ivy	0			0	2	0.46921	0	-0.613513	-0.408763	0.4195	1.04787	1.49767	1.57457	0.436008	1.35991	1.59395	0.851114	1.00531	0.906048	1.70347	0.662175	0.452061	0.312013
b0221	fadE	0			9	0	0.30794	0	-3.2559	-3.98203	-3.02725	-2.65341	-2.5998	-2.55857	-1.91793	-2.19592	-2.80103	-1.46145	-1.50982	-0.671891	0.725736	0.9992	0.393221	0.862643
b0222	lpcA	0			0	0	-0.127258	0	1.00406	0.371776	0.328045	0.24522	0.0936223	0.0906226	-0.156803	0.0998416	-0.0970735	0.576868	0.253441	-0.0970735	-0.646645	-1.04002	-0.510298	-0.783294
b0223	yafJ	0			0	0	-0.350574	0	0.750165	0.572096	0.5669	0.490809	0.402948	0.371905	0.390076	0.481406	0.867611	0.737984	0.583731	-0.0331817	-0.389862	-1.14066	-0.5356	-0.985326
b0224	yafK	0			0	11	-0.166542	0	1.61023	1.5974	2.04852	2.11577	2.15055	2.10243	2.16766	2.16766	2.02051	2.11909	2.14174	0.927041	0.248882	-0.271624	0.11931	-0.384681
b0225	yafQ	0			0	0	0.357088	0	0.480984	0.531364	0.462553	0.550428	0.600757	0.769853	0.512012	0.388676	0.32394	-0.346445	-0.624436	-0.512364	0.231477	0.77876	0.244307	0.198448
b0226	dinJ	0			0	0	0.409673	0	0.355689	0.0111637	0.0111637	-0.0474293	-0.094983	0.0224248	-0.0632513	-0.369248	-0.593462	-1.38918	-1.01508	-0.689476	0.140616	0.743239	0.442729	0.78448
b0227	yafL	0			1	0	0.427872	0	1.11546	1.35078	1.16027	1.17519	1.1358	1.37671	-0.149585	0.850837	0.553209	-1.49632	0.179323	0.720444	-3.11611	0.688834	0.084764	0.136104
b0228	rayT	0			0	0	0.356246	0	-1.27437	-1.24478	-1.40949	-1.34217	-1.52392	-1.55617	-1.40159	-1.46592	-1.458	-0.793298	-0.841134	0.125523	-0.128014	0	-0.387594	-0.184771
b0229	lfhA	0			3	0	-0.0895529	0	-0.391592	-0.869127	-0.861101	-0.596759	-0.55389	-0.71956	-3.80454	-0.50293	-0.619231	-2.62826	-0.472989	-0.180889	-1.80671	0.104649	-0.268123	-0.107511
b0230	lafU	0			3	0	-0.113309	0	-0.121525	-0.169425	-0.187282	-0.133652	-0.0258114	-0.0103599	-2.13736	-0.0512834	-0.372074	-2.12873	-0.151114	0.0100882	-1.63451	0.711754	-0.0714447	0.118207
b0231	dinB	0			0	0	-0.0781521	0	0.273198	0.2555	-0.0803504	0.00149154	-0.150772	0.125715	-0.139292	0.120307	0.39792	0.09866	0.0146786	0.0375865	-0.0342412	0.579689	-0.169529	0.395547
b0232	yafN	0			0	0	0.478946	0	-0.145857	-0.0336617	-0.0917577	-0.22742	-0.318876	-0.234157	-0.148395	-0.337066	-0.179871	-0.489025	-0.918507	-0.170667	0.949952	0.728551	0.169906	0.408214
b0233	yafO	0			0	0	0.484228	0	0.599129	0.571316	0.814955	0.56385	0.431744	0.579837	0.187974	0.11632	-0.665742	-0.654909	-1.55757	-0.306788	0.988549	0.667816	0.0442038	-0.779521
b0234	yafP	0			0	0	0.407313	0	0.717849	0.949384	1.02539	0.878692	1.152	0.828158	0.75842	0.678715	0.688734	-0.438394	-0.890464	-0.647508	1.12642	0.754667	0.0855522	-0.00893341
b0235	ykfJ	0			0	0	0.114688	0	0.171748	0.380429	0.502626	0.391183	0.375827	0.30839	-0.453623	0.663222	0.388249	-1.24798	-1.1994	-0.805847	0.66516	0.245545	-0.217994	-0.928621
b0236	prfH	0			0	0	-0.278338	0	0.280454	0.354152	0.45208	0.438646	0.390204	0.312557	-0.245181	0.424303	1.17759	0.749481	-0.352854	-0.335878	0.61576	-0.283489	-0.419946	-0.227142
b0237	pepD	1	7	CsgD, Sigma70$-1, 1	0	0	-0.514533	0	0.874867	0.490356	0.84012	0.760589	0.492485	0.468969	0.305617	0.373365	-1.33291	-1.41465	-0.0568997	-0.111099	-0.0908316	-0.591505	0.114922	-0.742513
b0238	gpt	0			0	11	0.0211988	0	2.08177	1.84211	2.66226	2.61312	3.13713	3.1611	2.8126	2.52068	3.00262	3.4779	3.4048	1.08022	0.123914	0.465084	0.351671	0.603386
b0239	frsA	0			0	0	-0.198989	0	0.833422	0.889838	0.751408	0.863044	0.783997	0.599457	0.783292	0.75244	0.975367	0.573733	0.180687	0.586522	0.396842	-0.270018	0.38425	-0.0273153
b0240	crl	0			1	0	-0.113959	0	0.206589	-1.71092	0.699869	0.643172	0.819963	0.0222034	0.719017	0.581179	0.254705	0.386729	0.262013	-0.190978	-0.298338	-0.806159	-0.229711	-0.686679
b0241	phoE	0			2	0	-0.0107114	0	-0.0203878	-0.633955	0.169936	-0.122271	-0.474652	-0.687806	-1.87904	-0.686582	-0.344582	-0.670142	-0.107702	-0.245343	-1.89327	-1.20814	-0.216891	-0.214536
b0242	proB	0			0	1	-0.0203871	0	1.13956	1.42434	1.07295	1.17687	1.01541	0.960878	0.452775	1.24132	1.84064	1.39289	1.10683	0.207449	0.535545	-0.308297	-0.131619	-0.300702
b0243	proA	0			0	0	0.226995	0	0.838521	0.81738	0.950164	0.901299	0.783861	0.65503	0.299643	0.455938	1.09729	-0.384404	-0.0546577	0.0440953	0.296166	0.0120188	0.437232	0.0266743
b0245	ykfI	1	18	Sigma28$1	3	0	-0.353501	0	-0.0895614	-0.221272	-0.074202	-0.499396	-0.355696	-0.465952	-1.67741	-0.268785	-0.189093	-1.77396	-0.232219	-0.525022	-3.33956	-0.213278	-0.648642	-1.12984
b0246	yafW	1	18	Sigma28$1	0	0	-0.114956	0	0.623351	0.328744	0.391016	0.259279	0.434032	0.40589	0.175475	0.213909	1.09317	-0.0452768	0.477689	0.360966	-1.44345	0.330504	-0.056875	-0.0263363
b0247	ykfG	1	18	Sigma28$1	1	0	-0.289839	0	0.367117	0.39838	0.242029	-0.0221095	0.140859	0.203595	-3.18785	0.0520155	1.12474	-0.515629	-0.299616	-0.41355	-1.14153	-1.1506	-0.53953	-0.229106
b0248	yafX	1	18	Sigma28$1	2	0	-1.72206	0	0.31983	-0.103061	0.390603	0.182796	0.0336716	-0.209781	-1.16969	0.105672	-0.0871791	-2.02181	0.369143	0.082738	-2.39682	-0.653916	-1.08391	-0.463542
b0249	ykfF	1	18	Sigma28$1	0	0	0.235117	0	-0.26828	-0.546089	-0.580602	-0.60497	-0.595778	-0.595778	-1.0202	-0.944346	0.446426	-0.315413	-0.463462	-0.372607	0.522548	0.01639	-0.350195	-0.00836543
b0250	ykfB	1	18	Sigma28$1	9	0	0.472705	0	-0.49601	-2.25444	-1.98992	-1.90205	-1.79248	-1.93664	-1.81464	-2.02764	-2.06166	-2.39378	-1.24047	-0.566355	-0.0414665	-0.0892347	-0.491493	-0.132637
b0251	yafY	0			10	0	0.456854	0	-0.275184	-2.43236	-2.66594	-2.69643	-2.79123	-2.87313	-3.19043	-3.01396	-2.26454	-2.49819	-1.20369	-0.563863	-0.728215	-1.39342	-1.6477	-1.03941
b0252	yafZ	0			0	1	0.190647	0	-0.624524	-0.481062	-0.410102	-0.128098	-0.468207	-0.305926	-0.320958	-0.0358918	1.31628	0.773392	0.128056	0.0854482	1.38163	0.564585	0.505924	1.81898
b0253	ykfA	0			0	0	0.148442	0	-1.48655	-1.4823	-1.50555	-1.20573	-1.26246	-1.22406	-0.860087	-0.820318	-0.64248	-0.764064	-1.08161	-0.741025	0.662475	0.541907	0.360649	0.507468
b0254	perR	0			0	0	-0.370636	0	0.841162	0.797596	1.00479	0.979447	1.38972	1.30173	1.34567	1.12992	0.942548	0.856986	1.00479	0.444585	0.700176	0.895019	0.693973	0.425755
b0255	insN-1	0			0	0	0.657707	0	-0.379507	-0.109756	-0.251447	-0.396809	-0.294972	-0.354777	-0.353907	-0.639887	-0.155075	-0.870451	-1.26788	-0.620858	0.580594	0.920313	0.313913	0.494972
b0256	insI-1	0			0	0	0.467794	0	0.398319	0.513974	0.2111	0.345674	0.247023	0.186694	0.182897	-0.0430228	-0.215517	-0.324298	-0.392087	-0.254888	0.101138	0.0503251	-0.250647	-0.176224
b0257	insO-1	0			0	0	0.44491	0	-0.349027	0.339533	0.104452	-0.0835383	0.173292	0.316687	0.0444219	-0.0536415	0.0539605	-0.295109	-0.803393	-0.486665	0.457707	0.679005	0.30895	0.567609
b0258	ykfC	0			0	0	0.327683	0	0.137644	0.0345354	0.0283778	0.0324334	0.00620318	-0.0821765	-0.208755	-0.283321	-0.0290122	-0.0754676	-0.521991	-0.587189	0.372609	-0.175404	-0.0636851	-0.218824
b0260	mmuP	0			0	1	-0.784724	0	1.58058	1.60586	0.283415	0.0826289	-0.0555877	-0.250622	-0.123038	-0.128429	-0.0492401	0.878053	-0.44208	-0.939695	-0.899432	-0.971109	-0.617406	-1.0501
b0261	mmuM	0			0	0	-0.18559	0	0.105346	-0.225815	-0.739839	-0.783232	-1.02769	-1.11691	-0.922737	-0.833793	-0.415616	-0.142876	-0.6783	-0.336478	-0.943712	-0.797469	-0.596208	-0.59071
b0262	afuC	0			0	0	0.0583517	0	0.468467	0.729877	0.399117	0.40083	0.323295	0.34229	0.158649	0.765903	1.33846	1.46972	0.552849	0.0562778	0.816542	-0.135532	-0.166009	-0.0870652
b0263	afuB	0			0	0	-0.345513	0	0.271007	0.714485	0.528883	0.557745	0.386165	0.62906	0.445666	0.864649	1.22174	0.690896	0.294846	-0.0244542	-0.616416	0.676933	0.54887	0.846516
b0265	insA-2	0			0	0	0.0766274	0	0.99602	1.09983	0.508253	0.495557	0.625205	0.498866	0.466274	0.338213	-0.0751404	-0.272778	-0.434065	0.46332	-0.349635	-0.373024	-0.449095	-0.639117
b0266	yagB	0			0	0	0.283275	0	1.01585	0.785002	1.19747	1.11925	1.15191	1.01689	0.974145	0.814247	0.763046	1.00358	0.640093	0.473637	0.502846	0.548801	0.0627379	-0.00238963
b0267	yagA	0			2	0	0	0	0.406797	0.301527	0.524997	0.0302502	0.0603291	0.0762112	0.640771	-0.239643	0.324845	-2.2546	0.360749	0.0646109	-2.38693	-0.175163	0.0762112	0.105972
b0268	yagE	0			9	0	-0.27675	0	-3.68123	-4.01334	-3.9772	-4.12309	-3.94173	-4.03293	-2.735	-2.93848	-1.92329	-1.20274	-0.789314	-0.0676662	-0.142193	-0.461036	-0.49458	-0.265466
b0269	yagF	0			10	0	-0.61783	0	-3.22941	-3.51788	-3.61651	-3.41707	-3.54512	-3.49476	-3.43679	-2.89872	-2.58084	-1.79146	-1.09467	-0.244082	-1.00082	-0.483335	-0.455625	-0.532315
b0270	yagG	0			2	1	-0.0225754	0	-0.612968	-1.17123	-0.835568	-0.738429	-0.990179	-1.05601	-4.18226	-0.632773	-0.482317	-1.19262	1.727	-0.00448522	-2.3453	0.0533824	-0.19317	0.247529
b0271	yagH	0			2	0	-0.0619195	0	-0.71681	-1.16439	-0.979306	-0.695516	-0.91677	-1.00428	-1.17167	-0.673814	-1.27492	-1.71551	-1.8044	-0.357689	0.337223	0.583096	-0.153901	0.453731
b0272	yagI	0			0	2	-0.489719	0	1.76516	2.16998	0.0746584	-0.190905	-0.0482247	-0.18049	-0.468384	-0.207039	0.260975	1.51508	0.562148	-0.0558075	-1.44773	-0.843796	-0.513537	-0.659447
b0273	argF	1	4	ArgR, Sigma70$-1, 1	1	5	-0.928963	0	3.02371	3.61226	0.479134	0.126152	0.290563	1.64858	-0.391675	0.0493592	0.900323	2.57571	1.66225	-0.486679	-1.81176	-1.42724	-0.250802	-1.3333
b0276	yagJ	0			0	0	0.586314	0	0.308854	0.514563	0.301366	0.164542	0.143069	0.254216	0.0646829	-0.349407	0.286924	-0.117508	-0.0367097	0.0452897	-0.356682	0.0332312	0	0.206807
b0277	yagK	0			0	0	0.0514797	0	0.564957	0.497156	0.533894	0.679423	0.6989	0.720142	0.652165	0.220159	0.627086	0.278149	-0.342212	-0.502231	0.352739	0.546118	0.120167	0.085169
b0278	yagL	0			0	0	0.120007	0	0.367216	0.607713	1.10502	0.68158	0.715309	0.580197	0.228627	0.173199	-0.0748416	0.330296	0.39907	0.496616	0.206352	0.145828	0.206352	-0.126057
b0279	yagM	0			5	0	-0.470697	0	0.452238	0.148409	0.637711	1.09063	0.125801	0.414172	0.846677	-0.570292	-2.21242	-2.77752	-0.308608	-0.210273	-2.75363	-1.81682	-0.14676	-1.59699
b0280	yagN	0			0	0	0.0585403	0	0.498284	-0.202314	0.607332	0.204897	0.397058	0.281692	0.243622	-0.0622277	-0.885376	-0.828455	-0.471766	-0.411121	-0.432749	-1.03733	-0.704394	-1.56995
b0281	intF	0			0	0	0.184517	0	0.693192	0.576547	0.427028	0.459756	0.516586	0.189992	0.379733	0.276223	-0.112622	-0.146643	-0.34993	-0.110938	0.261613	-0.214888	0.061619	-0.339082
b0282	yagP	0			0	0	0.41591	0	-0.0205737	0.522209	0.84834	0.735376	0.961541	1.22471	1.02742	1.015	1.25947	0.360681	-0.444776	-0.588116	1.28476	1.31695	0.549998	1.02856
b0283	paoD	0			0	0	0.232788	0	-1.05154	-0.380193	-0.195702	0.245176	0.239555	0.408909	0.244156	0.476977	1.4686	0.185744	-1.02919	-1.19255	1.08461	1.28906	0.49882	1.28311
b0284	paoC	0			2	0	0.1477	0	-1.234	-0.752774	-0.425579	-0.216861	-0.402331	-0.280671	-0.148805	0.0484373	-4.80957	-6.41091	-1.20895	-1.24059	0.991936	1.00381	0.523112	0.805672
b0285	paoB	0			0	0	-0.0942402	0	-0.714964	-0.665962	-0.199972	0.121859	0.151811	-0.0395147	0.363539	0.530592	1.19358	0.0733447	-1.02553	-1.04128	1.30081	1.20801	0.442039	1.1508
b0286	paoA	0			0	0	0.449641	0	-0.935684	-0.657401	-0.333293	-0.0744532	0.0619091	0.0474012	0.236068	0.402963	0.786731	0.18302	-1.10833	-1.07673	1.53087	1.13813	0.763437	1.22021
b0287	yagU	0			0	1	0.0883582	0	1.3794	-0.265604	1.60417	1.39627	1.24495	0.789731	0.655891	0.296584	0.387196	0.0450105	-0.285294	-0.785856	0.356855	0.0587081	-0.0773676	-0.391508
b0288	ykgJ	0			1	1	-0.1305	0	0.572934	0.305334	1.00893	0.729336	1.0858	0.742163	0.669834	0.615024	1.8454	0.833582	0.383332	-0.309262	-2.23115	-0.582188	-0.35782	-0.377036
b0289	ecpE	0			0	0	0.385624	0	0.196025	0.361094	0.158128	0.45584	0.458897	0.498603	0.348997	0.280768	0.843351	-0.0723534	-0.487579	-0.357307	0.00360818	0.155363	-0.0325736	0.350066
b0290	ecpD	0			0	0	-0.0464046	0	0.430664	0.773027	0.818558	0.773027	0.885079	0.990379	1.06482	0.733864	0.858256	0.637259	0.39668	0.0480027	0.331663	0.178354	-0.0434516	-0.0478858
b0291	ecpC	0			0	0	-0.137418	0	0.0504786	0.270791	0.422131	0.530987	0.570953	0.579395	0.286529	0.674845	1.20984	1.40091	0.317554	-0.0107088	0.183288	0.0441453	-0.0749117	-0.503343
b0292	ecpB	0			1	0	-0.698575	0	0.392681	0.535621	0.361479	0.904921	0.613005	0.548324	1.09	0.572862	0.0516662	0.134821	0.450885	0.366486	-1.88942	-0.127224	-0.510123	-0.958754
b0293	ecpA	0			0	0	-0.0527029	0	0.262917	0.27095	0.933822	1.01866	0.635883	0.482359	-0.0250855	0.354496	0.747012	0.0554627	-0.0659051	0.285612	0.855941	0.621771	0.3597	0.668573
b0294	ecpR	0			2	0	0.0255279	0	0.276969	0.354439	0.690407	0.823153	0.612626	0.612626	0.850335	0.228293	-1.8025	-2.00761	0.170026	0.178681	-0.933036	0.305933	-0.0261445	0.480341
b0295	ykgL	0			0	0	0.425444	0	-0.123727	0.0981818	0.0438155	0.106602	0.0884701	0.179864	0.350085	0.104214	0.0504868	0.167661	-0.212292	-0.300891	-0.549595	0.159606	-0.0666155	0.18955
b0296	ykgM	0			0	0	0.0169494	0	0.496909	0.446336	0.40978	0.434922	0.55521	0.496909	0.0811718	0.116129	0.533994	0.188311	0.211647	-0.297077	-1.49439	0.341953	0.0310445	0.058385
b0297	eaeH	0			2	0	-0.385659	0	0.263433	0.607772	-0.122654	-0.252776	-0.0940632	-0.0207196	-1.58198	-0.913433	0.494451	-2.03182	-0.402049	-0.0592074	-2.78158	0.343846	0.498764	0.331455
b0298	insE-1	0			0	0	0.143125	0	0.761019	0.731464	0.788759	0.513195	0.682293	0.525697	0.310609	0.566694	0.856158	0.494815	-0.168885	-0.247129	-0.0419144	0.2823	-0.189573	-0.0449951
b0299	insF-1	0			0	0	-0.370587	0	0.933951	0.608201	0.722965	0.454213	0.442855	0.419782	0.0413109	0.340936	-0.0258293	0.0981927	-0.584114	-0.682314	-0.298448	-0.480705	-0.317483	-0.685382
b0300	ykgA	0			0	0	0.323592	0	0.940602	0.128533	0.886187	0.682035	0.590407	0.307862	0.505014	0.481565	0.666411	-0.157006	-0.776996	-0.641948	0.716377	-0.208753	-0.369321	-0.253194
b0301	rclC	0			0	0	0.350686	0	-0.317032	-0.331157	-0.166781	-0.359337	-0.33956	-0.322224	-0.420534	-0.882419	-0.0406475	-0.749925	-0.125649	-0.290855	0.287452	0.200151	0.206756	0.813117
b0302	b0302	0			1	0	-0.949086	0	0.0788709	0.0109737	-0.03326	-0.140221	0.037948	0.0291756	0.432095	-0.912323	-2.59091	-1.01462	-0.273003	0.152812	1.49544	0.871636	0.718126	0.00187979
b0303	rclB	0			1	0	0.164603	0	-0.0319635	-0.520017	0.00311711	-0.376167	-0.150151	-0.308061	-0.628693	-0.113887	0.123399	-3.56234	-1.46712	-0.833889	1.00892	0.410727	0.481134	0.0657608
b0304	rclA	0			0	0	0.474469	0	-0.949115	-1.16685	-0.651683	-0.353698	-0.398381	-0.397002	-0.399833	-0.704601	-0.439575	-0.876817	-1.00768	-0.708877	1.32196	1.39343	1.06875	1.40598
b0305	rclR	0			2	0	0.569629	0	-1.62569	-1.86939	-1.3019	-1.22211	-1.07533	-1.25378	-1.0168	-1.0501	-0.168585	-0.619662	-0.635331	0.477756	1.42465	-0.0916486	-0.223448	-0.409361
b0306	ykgE	0			7	0	0.0959604	0	-1.46441	-0.555688	-2.04231	-2.40757	-2.30992	-2.3451	-1.54165	-2.60819	-1.79125	-1.22189	-0.854182	-0.513006	-0.70733	-1.93037	-1.22541	-1.3164
b0307	ykgF	0			0	0	-0.00558881	0	-1.2329	-0.849894	-1.13055	-0.978398	-1.07742	-1.17557	-0.789031	-1.05261	-1.01672	-0.631448	-0.795863	-0.0316525	0.178108	-0.684961	-0.376427	-0.803568
b0308	ykgG	0			0	0	-0.00409202	0	-0.838686	-0.97703	-0.678899	-0.599104	-0.616295	-0.578689	-1.13441	-0.691881	-0.0692485	-0.465093	-0.686562	-0.413239	-0.045991	-0.482702	-0.430798	-0.3517
b0309	b0309	0			0	0	-0.195474	0	-0.935193	-1.05952	-1.14748	-0.797227	-1.04273	-1.16347	-0.364246	-0.935193	-0.0185573	-0.195474	-0.849602	-0.45816	1.15915	0.0566117	-0.768316	-1.16137
b0310	ykgH	0			1	0	0.502028	0	0.0503642	0.158635	0.435627	0.22473	0.228896	0.0766108	-0.150225	-0.403942	-0.212454	-0.239661	-0.298133	-0.307724	-1.62439	0.364417	0.664024	0.969662
b0311	betA	1	3	ArcA, Sigma70$-1, 1	0	0	-0.194986	0	0.829106	-0.277186	0.403059	0.313895	0.0613674	0.204806	-0.430418	-0.203638	0.425723	0.274378	-0.628561	-0.391741	-0.528772	-0.233203	-0.279585	-0.357174
b0312	betB	1	3	ArcA, Sigma70$-1, 1	1	0	-0.461759	0	0.438272	-1.6917	0.119922	-0.0584163	-0.361415	-0.335908	-0.445445	-0.332137	0.493978	-0.0517838	-0.931569	-0.573335	-0.131959	-0.686585	-0.214841	-0.555471
b0313	betI	1	3	ArcA, Sigma70$-1, 1	1	0	0.0389083	0	0.490031	-2.17152	0.0305067	-0.057539	0.116928	-0.930812	-0.0515644	0.140297	0.0581799	-0.0634386	-0.338845	-0.576267	0.462384	0.115658	0.086751	0.171403
b0314	betT	1	3	ArcA, Sigma70$-1, 1	0	0	0.208766	0	-0.777317	-1.43282	-0.929228	-0.796274	-0.897551	-0.750692	-0.625876	-0.574527	-0.783833	-1.10538	-1.5077	-0.590904	0.239521	0.617097	0.395854	0.459095
b0315	pdeL	0			0	0	0.0839882	0	0.866869	1.34763	1.2045	1.18912	1.16882	0.883351	0.864094	0.769044	0.828748	0.497572	-0.0261349	0.0857153	0.835847	0.0123314	0.583515	0.236423
b0316	yahB	0			0	0	0.519201	0	0.17265	0.0126056	0.332459	0.140837	0.157971	0.104741	0.14825	-0.103573	-0.0532628	0.200981	0.00656789	0.236651	0.886425	0.570655	0.215131	-0.0445405
b0317	yahC	0			6	0	1.61136	0	-2.02787	-2.0177	-1.91214	-1.87141	-2.15776	-2.30121	-1.29894	-1.3154	-0.852745	0.0709744	-0.230784	0.873826	0.623983	1.5725	-0.232996	1.09667
b0318	yahD	0			0	0	0.889543	0	0.751034	0.984336	1.04039	0.765521	0.63197	0.672928	0.453582	0.384283	1.02543	1.16136	0.456991	0.624353	1.28593	1.04039	0.210127	0.648927
b0319	yahE	0			1	3	-0.488594	0	0.870302	0.666751	0.657883	0.643661	0.697948	0.86569	-2.685	0.602191	1.58998	2.17831	1.08393	0.75242	-0.258939	0.440924	-0.155378	2.11387
b0320	yahF	0			0	0	-0.362078	0	0.290858	0.0599176	0.0749947	0.285025	0.18365	0.204877	-0.855544	-0.0203795	0.73348	0.847374	0.442463	0.245095	-1.47137	-0.424222	-0.496268	-0.381249
b0321	yahG	0			0	0	0.1308	0	0.408848	0.233099	0.779069	0.37566	0.295763	0.337442	0.146373	0.338976	0.773378	0.341701	0.407185	0.314372	-1.20654	0.281847	-0.256226	-0.29214
b0322	yahH	0			0	0	0.146986	0	-0.198713	0.00690854	0.454885	0.510124	0.319156	0.561185	0.158984	0.490103	1.49846	1.48872	1.21943	0.68627	0.219482	-0.0076729	0.209255	0.342222
b0323	yahI	0			0	0	-0.107094	0	-0.127014	-0.221212	-0.0533664	-0.349619	-0.319287	-0.216783	-0.893532	-0.0861975	0.821046	-1.05845	0.200476	0.0123964	0.751004	0.513984	-0.0926557	0.0544515
b0324	yahJ	0			0	0	-0.123643	0	0.644528	0.623426	0.684149	0.84537	0.934167	0.716642	0.654254	1.09415	1.03585	1.41553	1.12411	0.492265	0.12537	-0.38406	-0.191529	-0.206712
b0325	yahK	0			0	0	-0.260155	0	-1.09989	-0.6847	-0.0812421	-0.0578381	-0.022005	0	0.105758	0.13191	-0.432452	-0.798016	-1.14715	-0.859467	0.758842	0.830682	0.758842	0.678675
b0326	yahL	0			0	0	0.309162	0	-0.383395	-0.386386	0.53277	0.402971	-0.111776	-0.162704	0.692344	-0.479078	0.0914196	-0.084436	-0.89429	-0.564716	-1.41311	0.624637	-0.792473	-1.18067
b0327	yahM	0			0	1	0.255886	0	0.977454	1.56902	1.62788	1.41072	1.42952	1.46367	0.934875	0.857937	1.44336	0.358665	-0.339153	-0.177301	-0.500701	0.149249	-0.0509797	-0.451322
b0328	yahN	0			6	0	-0.125405	0	-2.37633	-2.60733	-2.36295	-2.50977	-2.42785	-2.47894	-1.45838	-1.4656	-0.750821	-0.022855	-0.506531	-0.56039	-0.349498	-0.161391	-0.816127	-0.415925
b0329	yahO	0			2	0	0.641447	0	-0.946747	-1.43691	-0.876004	-0.866979	-1.06606	-1.07381	-0.888157	-0.968074	-0.692463	-1.70539	-2.02187	-1.17465	1.12164	0.609272	0.132896	0.105134
b0330	prpR	1	6	CRP, Sigma70$1, 1	3	1	0.175038	0	-2.79229	-3.18168	-1.83945	-1.13612	-1.05635	-1.53986	-0.286523	-0.251176	-0.625931	-1.58228	-0.775229	1.64208	-0.319272	-0.188025	-0.748789	-0.354607
b0331	prpB	0			13	0	-0.320157	0	-6.27103	-6.30819	-7.13161	-7.35013	-7.61749	-7.43019	-6.8955	-6.56274	-6.09823	-5.93725	-5.76234	-5.34153	-0.949511	-0.785209	-1.32654	-1.62915
b0332	b0332	0			0	0	0.677719	0	-1.47784	-0.887987	-0.837061	-0.968839	-0.88531	-0.683911	-0.700477	-0.859054	-0.26696	-0.866771	-1.08437	-0.841395	0.439163	0.319986	-0.45621	-0.0309594
b0333	prpC	0			12	1	1.28594	0	-3.7586	-4.4928	-4.6594	-5.01865	-4.99121	-5.09679	-4.02146	-4.40072	-7.47219	-7.47058	-3.34923	-3.18462	1.83761	1.03491	-1.11676	0.940388
b0334	prpD	0			12	1	0.224996	0	-4.00045	-5.09011	-5.18754	-5.59455	-5.52515	-5.32936	-5.75249	-4.82136	-3.6394	-3.64278	-4.16607	-3.37594	2.18976	0.19844	-0.757921	0.492215
b0335	prpE	0			12	1	-0.00656598	0	-3.76677	-4.27266	-4.29041	-4.16745	-4.20261	-4.24066	-4.08612	-3.99426	-3.17764	-3.35338	-3.52298	-2.93709	3.54574	-0.349998	-0.759469	-0.225229
b0336	codB	1	17	PurR, Sigma70$-1, 1	4	3	-0.756504	0	0.276432	0.554081	0.693677	0.487319	1.37462	1.41145	1.00119	0.660941	0.480002	2.41787	2.78277	1.8131	-4.5513	-4.117	-3.67198	-4.13836
b0337	codA	1	17	PurR, Sigma70$-1, 1	4	1	-0.797682	0	-0.103159	0.996594	0.361145	0	0.499545	0.628425	0.205479	-0.100572	0.32021	1.45084	1.69057	1.07628	-2.34746	-3.09751	-2.25879	-2.83489
b0338	cynR	0			0	0	-0.709241	0	1.16733	0.549782	0.833701	0.791909	0.620086	0.511229	0.072809	0.246876	0.89597	0.670782	0.278509	0.410959	0.0177311	-0.33176	0.270605	-0.58726
b0339	cynT	0			0	0	0.186398	0	-0.0740005	-0.0362769	0.211483	0.128159	0.282977	0.302276	-0.0531627	0.422512	0.507678	0.433032	0.39708	-0.267224	0.109059	0.572972	0.183618	0.192125
b0340	cynS	0			0	0	-0.414289	0	-0.307713	-0.305083	-0.449063	-0.33538	-0.314938	-0.233812	-0.387733	-0.0233081	0.664838	0.592404	0.398687	-0.186444	-0.145888	0.232191	0.238915	0.338188
b0341	cynX	0			0	0	-0.0657447	0	-0.276565	-0.0554844	-0.0522529	0.101616	0.0825744	0.15757	-0.556661	0.211758	0.784581	0.564218	0.402184	-0.375819	-0.0264308	0.01669	0.201144	0.214433
b0342	lacA	1	6	CRP, Sigma70$1, 1	0	0	0.708667	0	-0.462845	-0.113312	-0.108132	-0.462845	-0.314861	-0.118814	-0.137334	-0.724262	-0.189635	-0.017436	-0.209412	-0.134011	0.283152	0.239087	0.50825	0.873119
b0343	lacY	1	6	CRP, Sigma70$1, 1	1	0	0.334104	0	-0.81801	-1.35829	-1.14956	-1.05312	-1.1726	-1.42859	-1.14375	-0.995501	-1.71185	-0.759488	-1.19017	-0.689505	0.326101	0.241678	0.0305818	0.357097
b0344	lacZ	1	6	CRP, Sigma70$1, 1	2	0	0.0526045	0	-1.2874	-1.23985	-1.15761	-1.27932	-1.22248	-1.24714	-0.66921	-0.717558	-4.31149	-4.06175	0.115107	-0.085306	-0.0883017	-0.192688	-0.0758649	0.206031
b0345	lacI	1	6	CRP, Sigma70$1, 1	0	0	0.00718409	0	0.627079	-0.0257126	0.487297	0.604188	0.671329	0.619625	0.580636	0.651667	0.689667	0.901875	0.599339	0.450859	-0.0915209	-0.397207	-0.377157	-0.579093
b0346	mhpR	1	6	CRP, Sigma70$1, 1	5	0	0.280053	0	-3.02056	-4.52331	-2.12218	-2.03315	-1.57632	-2.89623	-0.798197	-0.989392	-0.627393	0.393985	-0.223783	-0.405875	0.184386	-0.395802	-0.273016	0.0564871
b0347	mhpA	1	6	CRP, Sigma70$1, 1	0	0	-0.485857	0	-0.467598	-0.804887	-0.183521	-0.0857124	-0.0782748	0.0672082	-0.250932	0.643873	0.607493	-0.267178	0.148269	0.196684	1.11473	0.0224076	-0.350961	1.3311
b0348	mhpB	1	6	CRP, Sigma70$1, 1	2	0	-0.21952	0	-0.424802	-1.24567	-1.00925	-0.935863	-1.20921	-0.513657	-1.2576	-0.42669	0.469676	-3.35008	0.472242	-0.180262	-1.91997	-0.628787	-0.790782	-0.937941
b0349	mhpC	1	6	CRP, Sigma70$1, 1	0	0	0.0401022	0	0.176626	-0.965961	0.282014	-0.456697	-0.525423	-0.597804	-0.640608	-0.206148	0.174916	-1.3035	-0.358207	-0.146173	-0.489892	-0.896476	-0.777087	-0.521864
b0350	mhpD	1	6	CRP, Sigma70$1, 1	0	0	-0.177409	0	0.213119	-0.610804	-0.534145	-0.512541	-0.428586	-0.43234	0.256316	0.0106815	0.260699	0.751331	-0.0534464	-0.162175	0.458737	-0.0288174	-0.593422	-0.747452
b0351	mhpF	1	6	CRP, Sigma70$1, 1	0	0	-0.215623	0	0.0731105	-0.11434	-0.360916	-0.133499	-0.157001	-0.191156	-0.239377	0.0412913	0.111058	-0.225125	-0.11434	-0.181774	0.133705	-0.157001	-0.0528011	0.114947
b0352	mhpE	1	6	CRP, Sigma70$1, 1	0	0	-0.871552	0	0.146157	-0.212461	-0.236911	-0.0806855	-0.403725	-0.286771	-0.253087	-0.248981	0.737431	-0.148171	-0.207605	-0.294155	-0.339555	-0.278902	-0.111645	0.0181244
b0353	mhpT	0			0	0	0.216998	0	-0.17774	-0.386022	-0.305514	-0.267443	-0.435658	-0.386022	-0.59402	-0.475602	-0.951223	-1.19439	-0.938546	-0.802964	-0.395827	0.0889674	-0.114074	0.26168
b0354	yaiL	0			0	0	-0.36455	0	0.996018	0.64472	0.484131	0.446793	0.451101	0.430881	0.336107	0.489648	0.408528	0.614037	0.898046	0.335195	0.0597091	-0.223891	0.0160261	-0.298486
b0355	frmB	0			0	0	-0.392255	0	-0.17052	0.0654775	-0.0254503	0.131504	0.0187004	0.00338731	-0.124638	-0.0117377	-0.0357746	-0.302907	-0.412573	0.0286282	1.01355	0.511482	0.30873	0.35392
b0356	frmA	0			0	0	-0.190298	0	-0.302363	-0.202932	-0.170993	0.0378191	-0.222142	-0.330431	-0.372328	-0.226138	-0.411337	-0.726106	-0.771082	-0.176715	0.677071	0.247571	0.19832	0.235602
b0357	frmR	0			0	0	0.160951	0	-0.412511	-0.253945	-0.138024	-0.159403	-0.325287	-0.352474	-0.358416	-0.392833	0.277502	-0.461688	-0.540254	-0.166394	0.849508	0.398716	0.309892	0.44638
b0358	yaiO	0			1	0	0.514698	0	-0.846561	-0.918752	-0.773298	-0.746267	-0.803524	-0.804349	-0.675488	-0.847967	-0.534702	-1.03883	-1.87078	-1.19661	0.722136	1.06679	0.502941	1.06787
b0359	yaiX	0			1	0	0.533142	0	0.141557	-0.0922953	0.3312	0.435796	0.30912	0.0928144	0.139365	0.198259	-1.52359	-3.04304	-1.18438	-0.915945	0.836546	0.904027	0.150553	0.221812
b0361	insD-1	0			0	0	0.197304	0	0.078656	0.22001	0.395569	0.348123	0.243798	0.0924427	0.270603	0.120959	0.305363	-0.493599	-0.879573	-0.573486	0.0315615	-0.321945	-0.280522	-0.57907
b0362	yaiF	0			0	0	0.382694	0	0.369855	-0.0550747	0.321853	0.234405	0.320003	0.0676168	0.0986126	0.184776	-0.292593	0.352349	-1.41233	-0.95401	1.07769	0.610657	0.145125	-0.568044
b0363	yaiP	0			1	0	0.406371	0	0.471335	0.650269	0.335603	0.323989	0.233989	0.12112	-1.37923	-0.116056	0.349848	-0.694256	-1.29063	-1.42365	-1.66643	0.157302	0.16176	0.00412727
b0364	yaiS	0			0	2	-0.54784	0	1.33087	1.04085	1.42101	1.18061	1.0816	1.25293	-1.20472	2.39746	1.36203	1.38125	-1.17535	-1.20472	-1.1487	-1.14201	1.71128	0.241187
b0365	tauA	0			0	4	0.0948023	0	1.7878	1.07212	1.13429	1.10963	1.16425	1.24898	0.980433	1.41546	2.637	2.75305	1.93914	1.12401	1.53925	-0.305364	-0.49322	-0.294817
b0366	tauB	0			0	0	-0.36677	0	1.15781	0.949537	0.712817	0.750477	0.773617	0.861793	1.12273	1.17328	-0.146347	0.991107	1.34547	0.860068	-0.262336	-0.530425	-0.317323	-0.642347
b0367	tauC	0			1	1	-0.266079	0	0.843469	0.389965	0.382213	0.569796	0.539041	0.684324	0.863189	0.948058	1.53764	2.5168	1.47663	0.652117	-2.08514	-0.650351	-0.255146	-0.278721
b0368	tauD	0			0	0	0.172885	0	0.559143	0.222767	0.0574123	0.186363	0.124113	0.184647	0.21858	0.216591	0.549106	1.09139	0.363187	-0.111541	-0.510465	0.258883	0.0771555	0.371758
b0369	hemB	0			0	0	-0.0314918	0	1.29802	0.689131	0.893507	1.02989	0.980318	0.997333	0.937468	0.977199	1.18658	1.1656	1.26812	0.459307	0.24315	0.0351652	0.313091	0.291972
b0370	b0370	0			3	0	0.564864	0	-0.636123	-0.616626	-0.536025	-0.61438	-0.303989	0.107404	0.207006	-0.113552	-1.24699	-1.60626	-2.28006	-0.84789	0.410404	0.796132	-0.278438	-2.36322
b0371	yaiT	0			0	0	0.233967	0	1.53731	1.37796	1.57815	1.40064	1.52965	1.42736	1.24656	1.20125	1.04134	-0.127097	0.453581	-0.258416	0.420134	0.0474809	-0.252398	-0.915691
b0374	yaiU	0			1	0	0.675415	0	-0.776059	-0.727209	-0.482278	-0.425904	-0.335903	-0.336944	-0.345398	-0.427	-0.384467	-1.10001	-1.61561	-0.771371	0.746016	0.940829	0.358819	0.689906
b0375	yaiV	0			1	0	0.404202	0	0.334921	1.47174	0.484085	0.17819	0.12036	0.672162	-0.936265	0.11261	0.549864	-2.41424	-1.39672	-0.175055	-1.29941	0.933473	0.51029	0.383027
b0376	ampH	0			2	0	0.0218112	0	-1.12799	-1.45123	-0.373788	-0.330896	-0.354902	-0.611397	-0.093274	-0.0678888	-6.36644	-6.64143	0.431451	0.602706	0.617503	-0.0794247	0.160723	-0.514338
b0377	sbmA	0			0	0	-0.135649	0	-0.265742	-0.638405	-0.541883	-0.533999	-0.666683	-0.733265	-0.77653	-0.582416	0.0872659	-0.869498	-1.00221	-0.177177	-0.271915	-0.453383	-0.535144	-0.440339
b0378	yaiW	0			0	0	0.774288	0	0.330254	0.260454	0.708003	0.419426	0.360169	0.384088	0.237613	0.274422	0.837288	0.0107659	-0.149947	0.210073	0.196976	-0.2654	-0.248027	-0.184408
b0379	yaiY	0			0	7	0.301968	0	-0.224358	0.729732	0.844745	1.48131	2.12253	2.28937	2.31042	2.22365	2.94618	3.43597	1.86452	0.286772	0.894495	0.634206	0.191303	0.687708
b0380	yaiZ	0			8	0	0.423387	0	-1.9289	-2.3905	-2.14121	-2.2848	-2.17554	-2.30393	-1.32424	-1.85068	-1.83636	-0.566955	-0.17953	0.0109239	-0.888803	-1.01886	-0.867241	-1.11627
b0381	ddlA	0			0	1	-0.585175	0	1.07573	0.726267	1.54703	1.51446	1.43952	1.17704	1.52517	1.32767	2.32989	1.56776	1.09873	0.762163	0.884756	0.429972	0.153758	0.0922251
b0382	iraP	0			0	0	0.215013	0	0.333347	-0.333072	-0.317506	-0.558839	-0.539325	-0.807106	-0.32473	-0.616079	-0.606735	-0.63935	-0.158675	0.289616	0.0588733	-0.493151	-0.0147839	-0.47627
b0383	phoA	0			0	0	-0.327595	0	0.449264	-0.323598	-0.534302	-0.529283	-0.756875	-0.963041	-0.775494	-0.843148	-1.52398	-1.42092	-0.600661	0.531946	-0.0198597	-0.542814	-0.236375	-0.0854739
b0384	psiF	0			2	0	0.31111	0	-1.25113	-1.19087	-0.796163	-0.821365	-0.800892	-0.677044	-0.382511	-0.749044	-10.4993	-10.2741	-1.5447	-0.808952	0.811751	0.805757	0.353182	0.505661
b0385	dgcC	0			11	0	0.401504	0	-1.50871	-0.579597	-1.6732	-2.12686	-2.57186	-2.64989	-2.83547	-2.9706	-2.92512	-3.5064	-4.05717	-3.98425	-1.80654	0.205513	-0.245166	0.617838
b0386	proC	0			0	0	-0.415863	0	0.622134	-0.0598877	0.445653	0.451902	0.491987	0.394713	0.403908	0.777385	0.687605	0.766737	0.802892	0.605652	0.356449	-0.0424035	0.336728	0.0287856
b0387	yaiI	0			0	0	-0.148469	0	0.798768	0.908226	0.492212	0.328094	0.338867	-0.0593407	0.148271	0.284091	0.804935	0.235752	-0.254412	-0.319432	-0.480802	-0.622538	-0.7759	-0.871797
b0388	aroL	0			0	0	0.0253447	0	0.820882	1.03826	0.64078	0.408181	0.261725	0.332327	0.609902	0.215832	0.761853	0.497132	-0.16364	-0.593941	-0.796242	-0.413664	-0.330432	-0.55019
b0389	yaiA	0			0	0	-0.0449148	0	-0.0970665	0.34279	0.0310612	-0.21777	-0.176722	0	0.0584818	-0.187844	0.0785984	-0.388946	-1.058	-0.841724	0.437094	0.446046	0.216809	0.329575
b0390	aroM	0			1	0	-0.0440051	0	-1.85599	-0.857231	-1.38092	-1.19251	-1.08373	-0.737167	0.155095	-0.372382	0.201347	0.859418	0.149041	-0.28365	0.446734	-0.351197	0.073993	-0.442845
b0391	yaiE	0			0	0	-0.173537	0	0.0612914	-0.426295	-0.453593	-0.607068	-0.775922	-0.906934	-0.588223	-0.750765	-0.542011	-0.307943	-0.824483	-0.528444	-0.26005	-0.547995	-0.161775	-0.503174
b0392	ykiA	0			0	0	0.206255	0	0.195269	-0.169144	0.119034	-0.0155478	-0.096233	-0.223841	0.00997744	-0.0364679	-0.283069	-0.685341	-1.3889	-1.40191	0.68333	0.569438	0.0362272	0.153565
b0393	rdgC	0			0	8	-0.193742	0	1.82295	1.12322	1.79164	1.78451	1.89885	1.65079	1.53306	1.5986	1.50847	2.16558	2.4622	1.52995	0.850883	-0.312031	0.372781	-0.570718
b0394	mak	0			0	0	0.205158	0	-0.827928	-0.805656	-0.812182	-0.789541	-0.795458	-0.958015	-0.805656	-0.591212	-0.105589	-0.707191	-0.668471	-0.130462	0.633103	0.275055	0.0891923	0.249275
b0395	b0395	0			0	0	0.183045	0	-0.783203	-0.901144	-0.77089	-0.615709	-0.923421	-1.05921	-1.04552	-0.758082	-0.128265	-0.921624	-0.83188	-0.183046	0.587219	0.296366	0.197217	0.36362
b0396	araJ	1	6	CRP, Sigma70$1, 1	0	0	-0.150963	0	1.05524	1.09679	1.27843	1.2265	1.09078	1.10089	0.863666	0.864754	1.12272	0.898341	0.496967	-0.21113	-0.0413667	-0.0909797	0.0483517	-0.0607135
b0397	sbcC	0			0	0	0.352476	0	0.00803758	0.0822154	0.00704948	-0.0720868	-0.0967737	-0.010527	-0.287693	-0.450579	-0.0287687	0.0475049	0.0623736	0.192358	-0.741956	0.34435	0.00357134	0.327621
b0398	sbcD	0			1	0	-0.779674	0	1.08357	0.714603	1.15385	0.999084	1.02434	0.677651	0.80033	0.992793	0.358497	1.35805	1.54131	1.13231	-0.863427	-1.59026	-0.340669	-1.47591
b0399	phoB	0			0	0	0.341798	0	0.507299	-0.103175	-0.0673904	-0.0926151	0.19192	0.116765	0.0848791	0.162707	0.135146	-0.264232	-0.247459	-0.524369	0.5341	0.684072	0.286974	0.502669
b0400	phoR	0			0	0	0.123709	0	0.353367	-0.174355	0.172304	0.268162	0.303238	0.370656	0.450413	0.508697	0.827052	0.254138	-0.263078	-0.180896	0.469957	0.516195	0.335296	0.328736
b0401	brnQ	0			0	10	-0.005976	0	2.85954	3.70469	3.64613	3.55362	3.42362	3.69833	3.58598	3.47124	2.45704	1.15446	1.76826	1.06789	0.847657	0.919284	0.179759	0.653031
b0402	proY	0			0	6	-0.465746	0	0.970831	1.47921	1.6449	1.63029	1.62422	1.48926	1.77117	1.62974	1.7768	1.21588	0.661871	0.423171	-0.0176088	0.205574	0.437922	0.367964
b0403	malZ	0			0	0	-0.182031	0	0.471975	0.0380931	-0.54367	-0.22682	-0.23897	-0.193481	-0.59327	-0.274639	-0.667739	-0.375223	-0.323702	-0.178567	-0.8131	-0.341255	-0.394659	-0.420143
b0404	acpH	0			2	0	0.236605	0	-0.195045	-0.14848	0.308877	0.212877	0.301382	0.663113	0.444448	0.369475	-2.12023	-3.80357	-0.323582	-0.480844	0.805329	0.83289	0.529314	0.495493
b0405	queA	0			0	7	-1.44919	0	1.11085	1.18864	1.78219	1.9579	1.91636	1.54377	1.34423	1.95885	2.46609	2.83548	1.71013	0.897388	-0.0378165	-1.00683	0.113145	-0.607759
b0406	tgt	0			0	0	-0.264448	0	-0.456971	-0.48219	-0.509945	-0.622086	-0.617304	-0.529724	-0.633532	-1.16963	-0.413055	0.537094	0.73774	0.817532	-0.558761	-0.588733	-0.176363	-0.463242
b0407	yajC	0			0	0	-0.21297	0	0.558355	0.067439	0.0214491	-0.129973	-0.0996397	-0.150222	-0.297061	-0.0410126	-0.046926	0.351525	0.382426	0.342362	-0.76351	-0.737873	-0.387694	-0.645292
b0408	secD	0			0	0	-0.396241	0	0.340773	-0.198742	-0.204117	0.146344	0.0124579	-0.282206	-0.228068	-0.101769	-0.740147	0.66898	0.275696	0.415508	-1.1574	-1.22988	-0.113177	-0.882551
b0409	secF	0			0	0	-0.0989626	0	0.123757	-0.467636	0.142085	0.0252703	-0.274494	-0.152073	-0.307795	-0.232798	0.0367463	-0.1797	-0.134597	-0.143535	-0.532659	-0.59049	-0.161864	-0.399399
b0410	yajD	0			0	0	-0.552066	0	0.783812	0.583263	0.380811	0.330709	0.550059	0.356641	0.269118	0.0854986	-0.200145	-0.171288	0.258071	-0.352344	-0.197738	-0.264694	0.130073	-0.387359
b0411	tsx	1	6	CRP, Sigma70$1, 1	0	0	-0.0447577	0	-1.26753	-0.70924	-0.424256	-0.81238	-0.70924	-0.861623	-0.365868	-0.875261	-0.0617238	0.591255	0.228637	0.131219	-0.562085	-0.623599	0.289391	-0.209952
b0412	yajI	0			0	0	0.314938	0	0.216917	0.0351906	0.494385	0.532261	0.651253	0.872272	1.00461	0.751275	1.33782	1.22281	0.195442	-0.168559	1.15943	1.17591	0.490131	1.0178
b0413	nrdR	0			0	0	0.0711994	0	1.12129	1.17894	0.995266	0.878186	0.920615	0.756741	0.676176	0.878186	0.519863	0.718673	0.866139	0.333618	-0.335804	-0.561086	-0.300437	-0.53658
b0414	ribD	0			0	1	-0.315951	0	1.22715	1.00825	1.1475	1.01817	0.998653	0.939536	0.913147	1.0173	1.54113	1.61003	1.17454	0.577385	0.264527	-0.785675	-0.359364	-0.620823
b0415	ribE	0			0	0	-0.460266	0	1.05837	1.03867	1.06911	0.987027	1.08553	1.28352	0.832788	0.882453	0.877003	0.766473	0.950051	0.357823	-0.305458	-0.674689	-0.148464	-0.732588
b0416	nusB	0			0	0	-1.11129	0	0.96871	1.07629	1.03865	1.14818	1.13563	1.34136	0.877517	0.928805	1.11112	0.85944	1.33021	0.53523	-0.126969	-0.774203	0.11152	-0.46111
b0417	thiL	0			0	0	0.109257	0	-0.0116886	0.41567	0.707536	0.666848	0.649971	0.539237	0.496488	0.60862	0.777958	0.72233	0.672097	0.387198	0.167488	0.0398006	0.145379	-0.0418218
b0418	pgpA	0			0	0	-0.0614018	0	0.970499	1.03682	0.688331	0.667878	0.598684	0.744598	0.613434	0.474259	0.124164	0.105699	0.166331	0.09267	-0.450889	-0.298123	-0.185325	-0.405527
b0419	yajO	0			0	0	-0.0530572	0	-0.793351	0.0653805	-0.376213	0.0127553	-0.00803751	-0.0745872	0.00253333	0.00425146	-0.165776	-0.403536	-0.853731	-0.260334	0.333662	0.63496	0.403018	0.825281
b0420	dxs	0			4	0	-0.855459	0	-0.344365	-0.515106	0.0973582	-0.0589302	-0.347727	-0.244055	-0.208679	-0.288963	-7.67067	-7.65656	0.44625	0.377103	-0.310061	-1.66462	-0.26753	-1.7719
b0421	ispA	0			0	1	0.183791	0	0.970726	0.613159	1.08232	1.10522	1.26777	1.25951	1.14708	1.25663	1.38647	1.63941	1.49025	1.00337	0.539853	-0.387801	-0.0391749	-0.592364
b0422	xseB	0			0	0	-0.17853	0	0.495753	0.0987978	0.727619	0.397969	0.666243	0.506662	0.536225	0.563898	0.630508	0.923443	0.909862	0.687412	0.0405382	-0.666049	-0.496576	-0.841158
b0423	thiI	0			0	1	-0.437835	0	0.875907	0.848102	1.19374	1.24207	1.24101	0.998002	0.653214	1.26271	1.45402	1.72805	1.57531	0.749143	0.0270915	-0.472045	0.150057	-0.369463
b0424	yajL	0			0	0	0.114112	0	0.261956	0.315172	0.507598	0.692869	0.414686	0.285548	0.564574	0.669656	0.793301	0.515034	0.246021	-0.0365073	0.116265	0.3498	-0.370631	0.315172
b0425	panE	0			0	0	0.433874	0	0.0567749	0.150181	0.203655	0.248174	0.137364	0.162544	0.0693237	0.306992	0.791644	0.942757	0.261616	0.0450468	0.19399	0.607279	-0.188237	0.496827
b0426	yajQ	0			0	0	0.224631	0	0.328772	0.663128	0.334886	0.405293	0.463447	0.480548	0.405293	0.287919	0.471656	0.954089	0.684264	0.461183	0.595529	0.313604	0.506713	0.525219
b0427	yajR	0			1	0	-0.474098	0	0.326419	0.398211	-0.0652886	0.424217	0.281499	0.372703	0.118545	0.130837	-0.702972	0.285806	0.208518	0.74056	-2.06716	-0.211818	-0.398408	-0.249505
b0721	sdhC	2	3, 6	ArcA, Sigma70$-1, 1; CRP, Sigma70$1, 1	7	2	-0.541786	0	-3.74649	-5.11988	-1.96614	-1.73092	-1.4359	-2.64534	0.99287	0.771294	1.37202	2.37744	2.22512	1.26505	-2.01643	-1.84297	-1.13299	-1.35667
b2093	gatB	2	3, 6	ArcA, Sigma70$-1, 1; CRP, Sigma70$1, 1	6	1	0.139585	0	-4.57158	-5.76209	-6.74523	-6.6328	-6.28118	-5.12161	-0.345177	-0.942713	-1.2289	1.19462	2.13882	1.34332	-0.518549	-0.482483	-0.0407082	-0.100064
b0728	sucC	2	3, 6	ArcA, Sigma70$-1, 1; CRP, Sigma70$1, 1	3	2	-0.121703	0	-1.88526	-1.60466	-1.21368	-1.16592	-1.37643	-1.34763	-0.0256293	0.0258847	1.24426	2.13974	1.88459	1.36465	-2.00263	-1.21133	-1.01633	-0.721683
b0729	sucD	2	3, 6	ArcA, Sigma70$-1, 1; CRP, Sigma70$1, 1	6	1	0.284435	0	-2.25127	-2.23402	-1.59982	-1.58095	-1.66335	-1.76012	-0.155785	-0.243941	0.237211	1.27377	1.78328	1.50258	-1.7274	-0.721673	-0.840306	-0.324987
b0723	sdhA	2	3, 6	ArcA, Sigma70$-1, 1; CRP, Sigma70$1, 1	8	1	-0.156284	0	-4.0588	-5.05023	-2.41172	-2.14671	-2.29252	-2.12683	0.0636643	-0.0185989	-0.0452926	1.46441	1.63862	1.4751	-2.32851	-2.01887	-1.28226	-1.45125
b0433	ampG	0			2	0	-1.55334	0	0.336658	-0.602306	0.544127	0.326764	0.0867118	-0.0714294	0.0808071	0.0948005	0.37501	0.700005	0.881202	0.869036	-0.705826	-1.74077	-0.323333	-1.75071
b0434	yajG	0			0	3	-0.954815	0	1.67301	1.23946	1.57552	1.3245	1.765	1.64928	1.41749	1.33773	1.03529	1.42583	1.58397	-0.0024003	-0.649157	-0.827769	-0.579908	-1.32629
b0435	bolA	1	14	H-NS, Sigma38$-1, 1	2	0	0.310348	0	-1.01445	-1.65577	-1.29431	-1.25928	-1.16137	-1.01445	-1.09463	-1.42124	-1.25525	-1.4688	-1.82338	-0.600388	0.601855	1.11391	0.564974	0.716108
b0436	tig	0			0	0	0.213601	0	0.0855697	-0.401123	0.717198	0.687589	0.622308	0.545566	-0.00190016	0.0207044	-1.18281	0.288934	0.885642	0.892517	-1.23023	-0.379404	0.180895	-0.166078
b0437	clpP	0			0	0	-0.248066	0	0.406141	0.519979	0.252306	0.162907	0.0675928	0.148375	0.186596	0.148375	0.0408185	0.0774863	-0.298272	-0.253827	0.264436	0.43506	0.139525	0.310739
b0438	clpX	0			0	0	0.238767	0	0.160944	-0.239057	0.228691	0.387801	0.394392	0.526151	0.333452	-1.07138	0.294832	-0.271603	-0.36883	-0.42464	0.309835	0.902811	0.51694	0.664621
b0439	lon	0			0	0	-0.719544	0	0.735758	0.0776603	0.566112	0.636863	0.683673	0.721142	0.63452	0.656105	0.358222	0.354588	0.139442	0.00660201	0.257236	1.04185	0.957166	0.999774
b0440	hupB	1	6	CRP, Sigma70$1, 1	1	0	-0.258741	0	-0.763989	-1.41818	-1.13069	-1.26372	-1.13934	-1.27668	-1.32832	-1.28164	-1.84477	-1.1567	-0.69321	0.0328489	-0.63462	-0.177004	-0.287131	-0.363618
b0441	ppiD	0			0	0	-0.923855	0	0.506583	-0.0274424	0.54171	0.453561	0.329114	0.094225	-0.116801	-0.0677323	0.12485	-0.319792	0.187771	0.446729	-0.275062	-0.771971	0.220386	-0.815303
b0442	ybaV	0			0	0	0.351907	0	-1.04896	-0.782986	-0.90148	-0.829187	-0.848739	-0.770675	-0.759863	-0.851155	-0.666843	-0.522855	-0.110754	1.07376	0.10142	0.152206	-0.174205	0.0810298
b0443	fadM	0			11	0	0.16777	0	-2.14558	-2.34914	-2.19133	-2.09213	-2.05057	-1.67734	-1.85818	-2.23212	-1.80335	-1.63423	-1.78228	-0.27287	1.15862	1.03128	0.586471	0.708971
b0444	queC	0			0	0	-0.238475	0	0.835055	0.875282	0.50514	0.821091	0.742652	0.64169	0.718924	0.864998	0.89377	0.685526	0.464648	-0.0113655	-0.533868	-0.271365	-0.0939061	-0.134391
b0445	ybaE	0			0	0	0.506894	0	-1.23847	-0.0766407	-0.923261	-0.907974	-0.672902	-0.737965	-0.856796	-0.642313	-0.587499	-0.17928	-0.227191	0.30961	0.15277	0.74203	0.18392	0.333875
b0446	cof	0			0	0	-0.387539	0	0.60828	0.657601	0.672812	0.752208	0.874929	0.907368	0.931321	0.892883	0.272922	1.05076	1.01258	0.0626519	0.269049	0.420696	0.28206	0.513269
b0447	ybaO	0			0	0	0.961367	0	0.173893	0.468454	0.543226	0.516295	0.703042	0.812884	0.540638	0.480621	0.934145	0.120709	-0.152214	-0.048433	0.512608	1.15872	0.191524	0.48989
b0448	mdlA	0			0	0	-0.137063	0	0.180029	0.266164	0.237528	0.385687	0.280559	0.256836	0.240323	0.389383	0.690973	0.563104	0.0497754	-0.00283877	0.535938	0.364698	0.18612	0.307777
b0449	mdlB	0			0	0	0.651455	0	-0.383682	-0.113129	0.117742	-0.0130401	-0.43634	0.0490044	-0.269731	-0.208166	0.191486	-0.341406	-0.460479	-0.476867	-0.2033	0.137362	-0.183487	-0.0688367
b0450	glnK	1	16	NtrC, Sigma54$1, 1	1	6	0.0915585	0	3.21163	2.0031	2.20061	2.02818	2.2057	2.09343	1.02748	0.538244	1.10369	0.5431	0.671944	-0.548812	-2.91228	-0.080852	-0.399377	-0.13373
b0451	amtB	1	16	NtrC, Sigma54$1, 1	0	1	0.148357	0	2.4036	0.697237	0.863903	0.881535	0.88037	0.721009	0.188205	0.489516	0.399329	0.0170681	0.326898	0.0485111	-0.134326	0.432715	0.107143	0.384191
b0452	tesB	0			0	0	0.165644	0	-0.1558	-1.2105	0.202992	0.364895	0.47002	-0.018098	0.802931	0.669748	0.783458	1.04986	0.248312	-0.490517	1.14834	0.928534	0.728354	0.858272
b0453	ybaY	0			1	0	-0.030785	0	0.445634	-1.14289	0.663952	0.866153	0.826103	0.479681	0.50286	0.717972	1.29236	-0.175626	-1.36018	-1.60145	0.785138	0.923081	0.413817	0.732327
b0454	atl	0			0	0	-0.234951	0	-0.0955231	-0.218278	-0.569433	-0.782579	-0.849149	-0.862614	-1.02393	-0.552932	-0.189161	-0.801991	-0.938391	-0.918436	-0.675815	-0.309689	-0.692892	-0.458203
b0456	ybaA	0			3	0	-0.424953	0	-1.67129	-1.15711	-1.13608	-0.794587	-0.533001	-0.497357	-0.504043	-0.360515	-0.937045	-1.27696	-2.40776	-2.30919	0.0641544	0.647125	0.525983	0.681585
b0457	pdeB	0			0	0	0.0941569	0	-0.352834	-0.124634	0.0179678	0.0650583	0.0295837	-0.0799717	-0.130616	0.347863	0.405101	-0.0456435	-0.426936	-0.144406	0.262005	0.798219	0.0837927	0.579028
b0458	ylaC	0			0	1	-0.361168	0	1.2549	-0.728718	1.15657	0.890476	1.04883	0.481486	0.936415	0.696456	0.0223944	0.147139	1.64576	1.16963	0.296328	-0.197467	-0.492003	-0.380426
b0459	maa	0			0	1	0.275352	0	0.716349	1.4049	1.00954	1.04125	1.00954	1.1675	1.40126	1.33448	0.993586	1.38596	1.39083	0.919637	1.70265	1.25145	0.195756	0.092932
b0460	hha	0			0	0	0.595896	0	1.06842	1.34648	1.15531	0.86931	1.02713	1.14642	1.02713	0.810941	0.628117	-0.247845	-0.85561	-0.272926	1.46195	1.20126	0.394057	0.234039
b0461	tomB	0			0	0	0.590616	0	0.750586	1.0892	0.644874	0.587014	0.584393	0.3894	0.684181	0.404656	0.291833	-0.361616	-1.02103	-0.0260427	1.3921	1.13085	0.603672	0.695374
b0462	acrB	0			0	0	0.239323	0	0.0433283	-0.35508	0.0163213	0.0332285	-0.094614	-0.112882	-0.39332	-0.427166	0.315817	-0.15998	-0.642361	-0.660455	-0.114215	0.224115	0.132706	0.432508
b0463	acrA	0			0	0	0.0371775	0	0.619416	0.5713	0.550211	0.661068	0.457783	0.38205	0.364256	-1.07404	0.111616	0.317613	0.114607	-0.213699	0.434236	0.0639235	0.176452	0.0609417
b0464	acrR	0			0	0	-0.429647	0	1.3561	0.452072	0.975283	0.851628	0.84746	0.732383	0.76323	0.582109	0.766672	0.462659	0.121253	0.886358	0.907986	-0.397747	-0.382466	-1.01247
b0465	mscK	0			0	0	-0.283929	0	0.106249	0.145682	-0.169163	0.211515	-0.0104079	0.17482	-0.146577	-0.232914	-0.634082	-0.0507591	-0.374129	-0.255434	-1.3014	-0.620508	-0.12835	-0.432715
b0466	ybaM	0			0	0	-0.0330526	0	0.534344	0.403433	0.457941	0.446924	0.442902	0.474614	0.503731	0.662224	0.752484	0.39964	-0.0522129	0.0170777	0.195486	-0.106611	0.177143	0.173067
b0467	priC	0			0	0	-0.152448	0	0.467693	0.14157	0.0960949	0.0386143	0.220222	0.0717305	0.180843	0.426512	0.814202	0.228167	0.205798	-0.216031	0.0349354	-0.0555081	-0.184768	-0.0783476
b0468	ybaN	0			0	2	-0.0241775	0	1.47043	-0.343102	0.766391	0.749551	1.03387	0.946386	1.03533	1.15192	1.8952	1.74608	0.472986	-0.616912	-1.03367	0.0832138	-0.015551	-0.015551
b0469	apt	0			0	11	-0.474697	0	2.3627	2.5712	2.29937	2.29059	2.61674	2.72495	2.31283	2.43305	2.47752	2.61837	1.96632	0.258696	0.347196	-0.394966	0.255494	-0.292418
b0470	dnaX	0			0	0	-0.10872	0	0.167839	0.173943	0.424787	0.205031	0.173943	0.161958	-0.0418276	0.265957	1.33649	0.832371	0.390232	0.0356359	-0.027152	-0.213078	-0.0224692	-0.168472
b0471	ybaB	0			0	0	-0.147225	0	0.199936	0.406985	0.337755	0.324428	0.206628	0.311959	0.182197	0.423928	1.01486	0.701219	0.530673	0.18039	-0.300404	-0.306111	-0.103724	-0.0191621
b0472	recR	0			0	0	-0.212691	0	0.548966	0.573668	0.664718	0.656545	0.662284	0.734653	0.447851	0.793498	1.03672	0.680163	0.680163	0.245608	-0.149275	0.126844	0.0693942	0.0486655
b0473	htpG	0			0	1	0.246176	0	-0.261214	0.259445	-0.0282618	0.439279	0.523054	0.597351	0.753378	0.721252	1.29755	0.557125	0.153993	-0.11637	0.0927274	1.6625	1.24438	1.48043
b0474	adk	0			0	5	-1.15192	0	1.39917	0.787042	1.58805	1.62356	1.69676	1.54796	1.64551	1.53501	1.45011	1.53501	1.893	0.747327	0.1316	-0.674444	0.137005	-0.49865
b0475	hemH	0			0	0	0.258287	0	-0.27133	-0.545244	-0.0621999	0.0613938	-0.186164	-0.322722	-0.0818258	0.0202649	0.755001	0.172116	-0.0965027	0.109465	1.08135	0.801681	0.160903	0.564996
b0476	aes	0			0	0	0.11816	0	-0.225954	0.111159	-0.00475972	0.0637297	0.120055	0.174715	0.124935	0.30562	0.597542	0.352974	0.176628	0.0273902	-0.130216	0.316551	-0.0292272	0.499298
b0477	gsk	0			0	0	-0.131887	0	0.780036	0.305068	0.796101	0.858238	0.768799	0.39244	0.553092	0.632672	0.510345	0.83311	1.00216	0.84738	0.0490213	-0.41373	0.120814	-0.251515
b0478	ybaL	0			1	0	-0.291267	0	-0.119848	-0.756028	-1.02876	-1.10962	-1.35245	-1.21953	-1.13837	-1.24695	-0.734651	-1.5031	-2.04403	-0.944578	-0.674497	-0.441426	-0.734651	-0.549569
b0479	fsr	0			6	0	-0.201248	0	0.874057	-0.789477	-0.493299	-1.20339	-1.53363	-1.7178	-1.67892	-1.81903	-1.57451	-1.99389	-1.89307	-1.60655	-1.13499	-1.26086	-0.729148	-1.10042
b0480	ushA	0			0	0	0.139463	0	-0.241914	-0.00846292	-0.189248	-0.153069	-0.393956	-0.505122	-0.300881	-0.428864	-0.443138	-0.934964	-0.645958	-0.0560279	0.419164	0.183315	-0.0770458	0.201554
b0481	ybaK	0			0	8	-0.113875	0	0.868624	1.69858	1.56025	1.67439	1.85448	1.78456	1.70335	1.69221	1.72149	1.83938	1.44344	0.474305	0.74902	0.113075	-0.118302	-0.353535
b0482	ybaP	0			0	10	-0.219777	0	1.61909	2.39031	2.52766	2.39225	2.26054	2.38065	2.03237	2.2797	2.34232	1.83276	1.3703	0.493891	0.674624	0.271302	-0.0414178	0.124688
b0483	ybaQ	0			0	0	-0.0474827	0	0.752589	0.653706	0.476428	0.479422	0.44013	0.34117	0.183747	0.0689938	-0.521905	-0.464202	-0.643242	-1.03482	-0.945103	-0.431356	-0.367812	-0.418169
b0484	copA	0			0	1	-0.342196	0	0.978322	1.82979	0.263346	0.78377	0.749368	0.834076	0.711899	1.03655	0.486839	0.603627	-0.114584	-0.630558	-0.75126	-0.167484	-0.232364	0.144416
b0485	ybaS	0			0	14	0.452094	0	-1.36738	1.42276	2.34182	3.01201	3.34238	3.6063	3.80478	3.78298	3.10452	3.64208	2.33749	1.9847	2.18432	2.11339	1.90029	2.05783
b0486	ybaT	0			0	15	0.60272	0	-0.600195	1.78794	2.69688	3.65045	3.7888	4.15546	4.23753	4.2641	4.77895	3.43883	2.10997	2.11298	2.6339	2.50112	1.83241	2.0631
b0487	cueR	0			0	7	-0.48957	0	0.362744	0.871878	1.21752	1.77049	1.93038	2.19702	1.87041	2.1344	2.84009	1.66555	0.433539	0.263374	0.93506	0.587076	0.245357	0.371134
b0488	ybbJ	0			0	0	0.200497	0	0.221128	-0.0324254	-0.496003	-0.685302	-0.944465	-0.971924	-0.901439	-0.940358	-0.670053	-0.878018	-1.28662	-0.877023	-0.297423	0.20279	-0.510661	0.30317
b0489	qmcA	0			0	0	0.647465	0	0.34219	-0.128303	-0.0948547	-0.423198	-0.605411	-0.564368	-0.633479	-0.50054	-0.276908	-0.774037	-0.568931	-0.000966596	0.439397	0.311842	-0.244212	0.334625
b0490	fetA	0			0	1	0.354967	0	1.65152	1.52388	1.25079	1.36909	1.2282	1.28862	1.19978	1.17148	1.2055	1.43971	1.23736	0.738835	0.728723	-0.250932	-0.178931	-0.419103
b0491	fetB	0			0	0	-1.19384	0	0.717289	0.873019	1.02294	1.03443	0.821457	0.985618	0.754166	0.729588	1.02951	1.03094	0.635965	0.200107	0.102274	-1.08457	-0.209925	-0.882139
b0492	ybbN	0			0	0	0.0976089	0	0.367059	0.628371	0.317548	0.434052	0.472827	0.580826	0.644126	0.674815	1.24166	0.51105	-0.259275	-0.421183	0.161323	0.807618	0.565148	0.590691
b0493	ybbO	0			0	0	0.125548	0	1.20582	1.09459	0.86452	0.931491	0.814276	0.587789	0.625126	0.721375	0.456986	0.0776446	0.079101	-0.0886099	0.33122	-0.246921	-0.076031	-0.302258
b0494	tesA	0			0	0	0.116033	0	1.1261	1.03842	0.888448	0.797459	0.718999	0.66365	0.630857	0.743816	0.615907	0.39572	0.0891274	-0.119046	0.219941	-0.25634	-0.117128	-0.455249
b0495	ybbA	0			0	0	-0.0580341	0	0.37832	1.03482	0.528748	0.627216	0.6385	0.508676	0.577084	0.82431	0.914535	0.691871	0.414115	0.192033	0.415158	0.175428	-0.0323635	0.00724554
b0496	ybbP	0			0	0	-0.568838	0	-0.140935	-0.258741	-0.0945642	-0.0030919	-0.0397344	0.183948	-0.288712	-0.0852306	0.449698	-0.157534	-0.535535	-0.38825	-0.140935	-0.355508	-0.0694165	-0.264866
b0497	rhsD	0			0	3	0.130462	0	1.66551	1.72776	1.73651	1.11917	1.23891	1.15661	1.14774	0.760841	0.347336	-0.0571535	-0.388121	-0.501261	0.210496	0.0468214	-0.0639699	-0.706473
b0498	ybbC	0			0	2	-0.0795417	0	1.59917	1.76932	1.46145	1.27695	1.01265	0.760784	0.635754	0.500309	0.759331	-0.206807	-0.0882837	-0.114422	0.078543	-0.375812	-0.320047	-0.487181
b0499	ylbH	0			0	2	-0.0446662	0	2.01251	1.63354	1.57282	1.46727	1.36631	1.25654	1.47086	1.01805	0.464332	-0.491518	-0.275896	-0.345949	0.238373	-0.19368	-0.0138512	-1.2287
b0500	ybbD	0			0	1	-0.206866	0	1.15444	0.908049	1.25943	0.779711	0.723731	0.864481	-1.09818	0.259167	1.60243	0.590863	-0.614499	-0.684682	-1.32106	-0.190402	0.0814113	-1.01016
b0501	b0501	0			3	0	-0.325837	0	0.686113	0.675148	0.576515	0.353167	0.327962	0.244019	-3.14962	-0.164616	0.477302	-2.07053	-0.476641	-0.979551	-2.18514	-0.145711	-0.0880267	-1.23872
b0502	ylbG	0			0	0	-0.0420011	0	0.733246	0.999942	1.01214	0.990269	1.08021	0.965795	0.905928	0.947689	1.40371	0.805137	0.213821	0.0837057	-0.0263787	-0.551346	-0.266388	-0.699419
b0503	ybbB	0			0	1	-1.25668	0	0.752846	1.60351	0.949885	1.10534	1.12418	1.19893	0.757231	0.938722	1.16129	1.17425	1.02984	0.516878	-0.610757	-0.695419	-0.184392	-0.398271
b0504	allS	0			3	0	-0.69774	0	0.35633	0.626188	-0.209176	0.228839	0.4385	0.49628	-3.15778	0.646195	-0.275593	-1.65285	-0.286056	0.47279	-2.55999	0.416182	0.293256	-0.219379
b0505	allA	0			0	0	0.0106145	0	0.391456	0.0871561	0.147356	0.0842706	0.148509	-0.0949648	-0.258544	0.0918804	0.406122	0.390267	0.514287	0.603461	-0.95295	-0.210808	-0.299495	-0.275126
b0506	allR	0			0	0	0.280689	0	-0.864899	-1.34752	-0.302847	-0.302847	-0.0920357	-0.313	-0.230956	-0.302847	-0.186228	-0.52341	-1.03098	-1.23309	0.352893	0.844846	0.613649	0.85194
b0507	gcl	0			0	0	0.252355	0	-0.171544	-0.715345	-0.427544	-0.491816	-0.514481	-0.513292	-0.87106	-0.525908	0.0317224	-0.92814	-1.55558	-1.05403	0.720419	0.0667203	-0.420482	-0.548322
b0508	hyi	0			0	0	-0.0202403	0	-0.280581	-0.484194	-0.257053	-0.220818	-0.352602	-0.495591	-1.06841	-0.51614	0.197888	-0.531996	-1.15777	-0.934669	0.410611	-0.280581	-0.219157	-0.388992
b0509	glxR	0			0	0	-0.662588	0	-0.0264061	-0.160889	-0.118946	-0.0186805	-0.214496	-0.263103	-1.01321	0.0160014	0.0380033	-1.24007	-0.210393	-0.0631225	0.48496	0.306381	-0.1535	-0.0392742
b0510	b0510	0			5	0	-0.978551	0	0.329929	-0.518909	0.625584	-0.934048	-0.560505	-1.15029	-0.376416	-0.312856	-2.22237	-2.09007	-0.831056	-1.77351	-1.97849	0.173353	-1.10614	-2.04533
b0511	ybbW	0			5	0	0.164812	0	-0.856129	-1.12878	-0.641893	-1.19995	-1.65349	-1.60267	-2.89762	-1.60965	-0.238973	-3.22397	-1.19038	0.209269	1.06535	0.78152	0.194935	0.318136
b0512	allB	0			0	0	0.206779	0	-0.16412	-0.566898	-0.4945	-0.442668	-0.313006	-0.298044	-0.522889	-0.531714	0.369156	0.950004	-0.556494	-0.446112	-0.370806	-0.196538	-0.431488	-0.0753593
b0513	ybbY	0			0	5	1.02537	0	0.325158	0.26389	0.898378	1.06787	1.06918	1.05198	1.12537	1.24022	2.17272	1.04705	0.412895	0.690077	2.1227	2.07037	1.69834	1.818
b0514	glxK	0			0	0	-0.43775	0	-0.260426	-0.348243	-0.1053	0.271472	0.336205	0.306366	0.242613	0.679919	0.630215	0.500524	0.402152	-0.802001	0.210631	0.260211	0.264843	0.433041
b0515	allE	0			0	0	0.339685	0	1.00785	-0.302978	0.829428	0.694699	0.507923	0.215003	-0.127831	-0.220598	0.234681	-0.398594	-0.61759	-0.483107	0.357279	0.454977	0.315124	0.466413
b0516	allC	0			0	0	-0.312169	0	0.972458	0.807359	0.87798	0.477412	0.489564	0.321768	0.249787	0.273774	0.462237	-0.0432787	-0.434247	-0.850123	-0.0675998	-0.677878	-0.710103	-0.818538
b0517	allD	0			1	1	-0.983257	0	-0.319743	-0.70598	-0.923441	-1.09935	-0.655281	-1.12459	-0.863938	0.0294297	0.982459	0.982459	-0.091832	0.765557	2.44706	-0.267347	-1.26509	-3.27812
b0518	fdrA	0			1	0	-0.518118	0	0.28825	-0.168107	0.140814	-0.319379	-0.261835	-0.223192	0.411354	-0.245044	0.121186	0.586376	-0.319379	-0.314851	-3.87701	-0.339888	-0.431989	-0.988571
b0519	ylbE	0			0	0	-1.00127	0	-0.192421	-0.413518	-0.477319	-0.2768	-0.21119	-0.102919	-0.215063	0.0339268	0.159457	-0.115265	0.0408429	-0.109139	-0.118993	0.0443604	-0.0679896	0.0225579
b0520	ylbF	0			0	0	-0.185066	0	0.488435	0.262662	0.245671	0.38941	0.41071	0.463323	0.366887	0.538174	1.02874	0.534053	0.228168	-0.137534	-1.20653	0.314368	-0.16323	-0.00352379
b0521	ybcF	0			0	0	-0.595932	0	0.105914	0.0102546	0.320826	-0.0939914	-0.110505	-0.123989	-0.42032	0.165996	1.11842	0.373816	0.116296	0.0464688	-0.50957	0.266513	-0.0447346	-0.00531081
b0522	purK	1	17	PurR, Sigma70$-1, 1	0	9	-1.29112	0	0.0930077	-0.143783	1.62464	2.07195	2.19701	1.80506	1.78789	2.0149	1.39318	2.71979	2.50625	1.97551	-0.180513	-1.08458	0.126693	-0.996159
b0523	purE	1	17	PurR, Sigma70$-1, 1	0	10	-1.09624	0	1.1274	1.04113	3.18898	3.44519	3.79457	3.21112	3.40405	3.96118	4.01288	4.12539	4.15159	2.29116	0.221681	-0.789374	0.377997	-0.57795
b0524	lpxH	0			0	0	-0.506566	0	1.17896	0.832976	1.18569	1.08782	0.980867	0.74301	0.655526	0.726427	1.44379	1.26618	0.889886	0.301122	0.28764	-0.522543	-0.14325	-0.663328
b0525	ppiB	0			0	1	-0.125292	0	1.25379	1.01753	1.47713	1.38739	1.57402	1.47713	1.3635	1.2511	1.6936	1.35047	1.22043	0.457793	0.488717	0.203649	0.669883	0.20854
b0526	cysS	0			0	0	-0.946721	0	0.976443	0.0688755	0.735013	0.780537	0.577238	0.182443	0.430437	0.812081	1.17712	0.979211	0.973852	0.567681	0.137565	-1.04361	-0.219207	-1.03648
b0527	ybcI	0			0	0	0.537903	0	0.227732	0.260015	0.796771	0.981105	0.921596	0.933065	0.649992	0.836478	1.10405	0.921596	0.317153	-0.160882	0.689327	0.644477	0.298256	0.625282
b0528	ybcJ	0			0	1	-0.210031	0	0.8851	0.819181	1.25079	1.2591	1.25079	0.865656	0.912357	1.2591	1.50809	1.73239	1.52365	0.598001	-0.289675	-0.753472	-0.267074	-0.456856
b0529	folD	0			0	10	-1.30756	0	1.64996	1.53155	2.13069	2.07463	2.07624	1.79978	1.75642	2.16613	1.86042	1.87093	2.40394	1.12399	0.0708574	-0.811041	-0.224073	-0.780656
b0530	sfmA	0			0	0	0.345949	0	-0.744247	-0.442085	-0.605999	0.220045	0.253112	0.300334	-0.486659	0.808924	0.0293763	0.697947	0.0045708	0.329037	-0.178843	1.28543	0.979267	1.04428
b0531	sfmC	0			0	0	-0.338888	0	1.06518	0.892262	1.17879	0.474159	0.821167	0.730648	1.16369	-0.60441	0.0813068	0.0849219	-0.649464	0.758636	0.903541	0.15963	0.236707	-0.0260091
b0532	sfmD	0			1	0	-0.533596	0	-0.125769	0.157119	0.226518	0.268387	-0.0116174	0.37453	0.275769	0.224378	-0.367188	0.390984	0.316833	0.445659	-1.67056	-0.0486391	-0.10825	-0.0893046
b0533	sfmH	0			1	0	-0.518916	0	-0.14772	-0.129229	-0.451918	1.17456	-0.563803	-0.724485	-0.684684	-1.23281	-0.105672	-0.356413	-1.33214	-0.87594	-2.43289	-0.067975	-0.93861	-1.1598
b0534	sfmF	0			4	0	-0.0143167	0	1.14789	1.02155	0.611308	0.383863	0.450542	0.645841	-1.0414	0.46126	-2.43878	-2.39496	-0.864208	-0.27266	-3.15214	-1.11602	-1.14429	-1.88184
b0535	fimZ	0			5	0	-0.109247	0	0.256043	-0.117874	0.0395819	-0.0323716	-0.109247	0.00945637	-1.63316	0.0238797	-1.62555	-1.90584	-1.14175	-1.21301	-2.26283	-1.49327	-0.520079	-2.76273
b0537	intD	0			0	0	0.141476	0	0.0842785	0.339563	0.0908002	0.0630919	-0.162989	-0.0641003	-0.152727	-0.0855893	-0.740185	-0.418917	-0.528865	-0.358076	-0.843714	-0.67559	-0.731579	-0.860545
b0538	b0538	0			1	0	0.0135924	0	1.32702	1.05877	1.1889	0.944144	1.19102	0.945372	0.40549	0.760113	0.637472	-0.271671	-0.373673	-0.106867	-3.11147	-0.600601	-0.864624	-0.594753
b0539	ybcC	0			0	0	-0.195926	0	0.570452	0.66119	0.760651	0.749955	0.789252	0.564059	0.386654	0.755484	1.22224	1.20395	0.145172	-0.149544	-0.905131	-0.346508	0.370944	1.01675
b0543	emrE	0			0	0	0.488993	0	0.182723	0.00437303	0.678074	0.477798	0.63176	0.663461	0.606226	0.225958	0.638445	0.148465	-0.281875	-0.778249	0.812442	0.554123	0.532033	0.350564
b0544	ybcK	0			11	2	1.10751	0	-2.59686	-2.63404	-2.85177	-2.87492	-2.70547	-2.55762	-4.68914	-2.90984	-4.37647	-4.67947	-3.43496	-0.91253	0.674264	2.34722	0.919286	1.73401
b0545	ybcL	0			1	0	0.98896	0	-0.412134	-0.19951	-0.592048	-0.63894	-0.755515	-0.702161	-0.874627	-1.04184	-1.30129	-1.65198	-1.39434	-0.836792	0.808152	0.855006	0.26467	0.98896
b0546	ybcM	0			0	0	0.872485	0	0.142735	0.580217	0.520974	0.390347	0.27255	0.285653	0.292659	0.127938	0.120716	-0.275856	-0.765506	-0.738263	1.25179	1.04105	0.749121	0.688681
b0547	ybcN	0			3	0	-0.00799427	0	0.453908	0.756071	0.615165	0.3308	0.567939	0.370122	-0.052705	-0.367219	-2.12548	-2.4973	-0.607461	-0.614198	-1.9867	-0.365071	-0.760178	-1.2984
b0548	ninE	0			3	0	-1.6848	0	0.311058	0.387626	0.425668	0.269589	0.376062	0.377442	1.34279	0.150334	-2.58264	-2.50408	0.178961	-0.237952	-2.01987	-0.0436798	-0.322879	0.0444667
b0549	ybcO	0			2	0	-0.804332	0	0.553385	0.249082	-0.126469	0.917706	-0.0268104	-0.0248976	-1.61777	0.150198	0.730684	-0.0662982	0.327523	0.057684	-3.02653	-0.0045279	0.185498	-0.223403
b0550	rusA	0			3	0	-0.169262	0	0.262529	0.105269	0.0895123	0.0928149	0.183421	0.221429	-3.10519	0.248213	-1.0396	-2.42961	-0.164025	-0.466149	-2.56423	0.41571	-0.151426	-0.676985
b0551	ybcQ	0			0	0	0.301001	0	-0.0867073	-0.313049	-0.352201	-0.160214	-0.320136	-0.355263	-0.419216	-0.44262	-0.748979	-0.767243	-1.04838	-0.851346	0.518346	0.829991	0.447994	0.569914
b0553	nmpC	0			0	0	-0.625699	0	-0.917175	-0.215992	-0.637224	-0.841639	-1.05066	-0.553798	-0.599442	-0.857431	-0.513668	-0.0226853	0.733349	1.11736	-0.242851	-0.708376	-0.277749	-0.416717
b0554	essD	0			0	0	0.200143	0	0.184233	0.274865	-0.0630387	0.285564	0.475245	0.701884	-0.271792	0.58676	-0.966085	-0.690018	0.0289162	-0.0302669	0.575233	0.91516	0.480255	0.213813
b0555	rrrD	0			0	0	0.891495	0	0.139517	0.367621	0.406832	0.269715	0.316755	0.39365	0.194634	-0.205589	-0.442993	-0.0122238	-0.365931	-0.365931	0.242378	0.480761	0.108285	0.646088
b0556	rzpD	0			0	1	0.391878	0	0.644789	0.94647	0.905807	0.819729	0.88866	0.784132	0.562593	0.755459	1.6987	0.359878	0.0967197	0.0652009	0.640162	0.0974223	-0.00810273	0.191589
b0557	borD	0			1	1	-0.334705	0	1.1274	2.22288	0.86884	0.301535	0.483096	0.883164	-0.759661	-0.365226	-0.552894	-0.334705	0.100457	0.526606	-3.12963	-0.883953	-0.474555	-0.815208
b0558	ybcV	0			3	2	-0.0614853	0	1.32604	3.87303	0.656841	0.0940768	-0.382177	1.89298	-1.76751	0.0628599	-1.88937	-1.31321	-1.85934	1.43665	-0.490058	1.03655	0.357233	-1.09652
b0559	ybcW	0			2	1	0.229987	0	1.44338	3.438	1.33897	1.00531	0.891001	1.39791	0.806971	0.395945	-3.9766	-4.03804	-0.206241	0.0618317	0.155912	0.080424	-0.334122	-0.53914
b0560	nohB	0			0	0	-0.288659	0	0.771649	1.18764	0.70582	0.668127	0.781422	0.750741	0.597479	0.609758	1.04027	0.0487287	0.017643	-0.244681	0.226358	0.364925	0.185273	0.368054
b0561	tfaD	0			2	0	-0.378077	0	0.420103	1.111	1.4004	0.448758	0.475254	0.735145	-1.55674	0.336232	0.283925	-2.61822	-0.078959	-0.556661	-3.30764	-0.666462	-0.208607	-0.673185
b0562	ybcY	0			0	0	0.520753	0	0.126049	1.04081	0.0733229	0.0951804	0.256614	0.420349	-0.102107	-0.294464	0.231535	-0.91438	-1.5776	-1.22421	-0.57554	0.445885	-0.16894	-0.262495
b0563	tfaX	0			0	0	0.150446	0	1.41544	1.40687	0.587825	0.291681	0.323873	0.334688	-0.226396	-0.220142	-0.578995	-1.11298	-1.42292	-0.82593	-0.377008	-0.131809	-0.276417	-1.06594
b0564	appY	0			0	8	0.676136	0	0.485184	5.47086	1.875	1.91446	2.45353	3.3944	2.24957	1.83774	0.822213	0.405234	0.00932429	1.34523	1.89622	1.16426	1.19523	-0.228074
b0565	ompT	0			0	0	0.208971	0	0.208971	0.107497	0.747279	0.458853	-0.221895	0.0702693	-0.0150004	-0.253689	-0.0908131	0.170029	0.470549	0.352194	-1.36542	-1.12964	-0.703937	-0.936132
b0566	envY	0			0	0	0.0214884	0	0.77656	0.411404	0.356318	0.326675	0.219192	0.0696311	-0.29747	-0.0332826	0.108159	-0.616553	-0.374221	-0.674271	-0.50086	-0.344554	0.0287111	-0.470078
b0567	ybcH	0			0	0	0.0874758	0	-0.776976	-0.0246764	0.278172	0.344282	0.398658	0.5236	0.449269	0.61462	0.610029	0.781339	0.299684	-0.068463	0.171632	0.688917	0.232347	0.473025
b0568	nfrA	0			0	0	0.381964	0	-0.192228	-0.137971	-0.131802	0.0396219	-0.0950317	-0.0287064	-0.120611	0.10122	0.80748	0.525172	-0.168664	-0.137971	0.131326	-0.104635	-0.304432	-0.0931271
b0569	nfrB	0			0	0	0.346099	0	0.351922	0.613731	0.606338	0.633332	0.694186	0.798717	0.700627	0.572863	0.922158	0.344717	0.294694	0.156073	0.651505	0.269118	0.13499	-0.0606594
b0570	cusS	0			0	2	-0.593488	0	2.14445	4.41128	1.25478	1.15583	1.15756	1.14649	0.900066	1.04889	1.52111	0.878932	1.44483	0.953039	-0.327406	-0.667376	-0.130001	-1.00465
b0571	cusR	0			0	3	-0.245833	0	2.40753	4.51345	0.94051	0.795279	0.739152	2.24878	0.327362	0.648973	1.34128	1.07417	1.2948	0.589133	-0.300089	-0.238501	-0.579133	-0.537742
b0572	cusC	0			1	2	-0.90219	0	1.93642	6.00123	-0.559764	-0.782304	-0.79869	-0.245839	-1.37635	-1.08061	0.18884	0.318781	0.200115	0.455462	-1.63526	-1.16081	-0.777645	-1.22435
b0573	cusF	0			2	2	-0.251994	0	2.48723	6.4999	0.0823987	-0.446496	-0.675497	-0.647853	-1.31376	-1.04891	-6.3784	-6.23875	0.647019	0.629422	-1.55812	-0.757699	-0.506116	-0.576332
b0574	cusB	0			1	2	-0.805891	0	2.34466	5.95482	0.0199868	-0.493106	-0.606329	-0.714111	-1.4387	-1.13153	-0.808161	0.357097	0.410068	0.335915	-1.6668	-0.664138	-0.522427	-0.39776
b0575	cusA	0			0	0	-0.703356	0	0.60641	-0.117243	-0.669891	-0.810198	-0.937122	-0.91417	-1.38568	-0.950049	-0.648121	-0.509872	-0.309536	-0.06984	-0.996233	-0.109956	-0.375717	0.098695
b0576	pheP	0			0	2	-0.0860906	0	0.976412	0.748431	1.23593	1.21588	1.26489	1.11255	0.938555	1.03763	1.0262	1.65921	1.66027	0.950503	0.388447	0.315072	0.256193	0.311648
b0577	ybdG	0			0	6	-0.356281	0	1.73783	1.81585	1.86906	1.76678	1.68762	1.58996	1.46539	1.26136	1.25286	1.13384	0.9042	0.3258	-0.531487	-0.669641	-0.265478	-0.672374
b0578	nfsB	0			0	0	-0.0462345	0	0.407574	0.211507	0.471548	0.526126	0.626447	0.49101	0.630758	0.643655	0.250481	1.00615	1.32094	0.736635	-0.230798	0.21934	0.232897	0.265025
b0579	ybdF	0			0	0	0.42885	0	0.608093	0.817556	0.810061	0.563595	0.408286	0.429884	0.47833	0.454153	-0.420751	-0.448421	0.175383	0.0415685	0.163636	0.500545	-0.191701	-0.17692
b0580	ybdJ	0			0	0	0.261092	0	-0.608405	-1.18147	-0.451576	-0.626043	-0.382361	-0.73504	-0.267487	-0.168311	-0.491975	-1.07481	-1.24194	-0.824186	0.646374	1.14715	0.117547	0.752357
b0581	ybdK	0			1	0	0.354339	0	-1.52788	-1.28393	-1.28485	-1.15175	-1.21766	-1.03873	-0.972447	-0.934331	-1.23594	-1.52188	-1.96429	-0.715785	0.383515	1.2187	0.698762	1.28003
b0583	entD	1	6	CRP, Sigma70$1, 1	0	0	0.297511	0	0.237272	0.0241228	0.0581169	0.0361058	0.0664649	0.258831	-0.0607732	0.0558071	0.169657	1.04084	-0.489778	-0.813396	-0.456602	0.208566	0.148145	0.359052
b0584	fepA	1	6	CRP, Sigma70$1, 1	0	0	-0.325162	0	-0.448661	-1.42239	-1.15763	-1.41873	-1.37397	-1.15417	-1.25183	-0.994333	-0.590744	-0.170772	-1.22919	-1.29457	-0.941898	-0.450011	-0.265689	-0.275601
b0585	fes	2	11, 15	FNR, Sigma70$1, 1; H-NS, Sigma70$1, 1	2	0	0.276509	0	1.15137	-1.33107	-0.666648	-0.501063	-0.279311	-0.289768	-0.2303	0.155834	0.571178	0.826	-0.82504	-1.68726	-4.92974	-0.00547327	-0.22013	-0.123182
b0586	entF	2	11, 15	FNR, Sigma70$1, 1; H-NS, Sigma70$1, 1	2	0	-0.475635	0	0.643577	-1.4427	-1.05523	-1.00421	-0.713363	-0.669282	-0.690638	-0.671396	0.235082	0.287683	-1.38562	-1.94043	-1.91231	0.796541	0.0974919	0.745915
b0587	fepE	2	11, 15	FNR, Sigma70$1, 1; H-NS, Sigma70$1, 1	1	0	0.98322	0	0.359696	-0.387662	0.397771	0.28396	-0.186378	-0.00394942	-3.06058	-0.373704	-0.781531	0.291706	-0.134884	-0.56175	-0.836532	-0.20897	-0.734928	-1.25501
b0588	fepC	0			1	0	-0.260022	0	0.515223	-0.371855	-1.24957	-0.701693	-0.651411	-0.412765	-0.604116	-0.345964	-0.0507759	0.628042	-0.575662	-1.42338	-5.62233	-1.31882	-0.58355	-0.999425
b0589	fepG	0			1	0	-0.59515	0	0.573124	-0.319141	-0.470181	-0.527455	-0.563749	-0.367262	-0.37749	-0.240296	-0.220015	0.410102	-0.475843	-1.16414	-3.05782	-1.22768	-0.587199	-1.234
b0590	fepD	0			1	0	0.0184894	0	1.45067	0.185728	0.547615	0.541852	0.482461	0.839002	0.361751	0.869772	1.01017	0.699654	-0.131886	-1.33153	-2.74295	0.0385997	-0.389566	-0.00154364
b0591	entS	0			0	0	-0.445514	0	0.83177	-0.76948	-0.0710251	-0.0242866	0.252438	0.38393	0.184915	0.788394	-0.129379	-0.218277	0.272959	-1.30646	-1.38189	0.0405499	0.0616429	-0.318634
b0592	fepB	0			0	2	0.194152	0	1.48138	-0.111935	0.540177	0.597648	0.731122	0.81952	0.699113	1.04061	1.74238	1.72685	0.697991	-0.766158	-1.23659	0.268421	-0.251887	0.161824
b0593	entC	1	6	CRP, Sigma70$1, 1	2	1	-0.691939	0	0.66411	-1.61178	-1.05044	-0.746521	-0.532775	-0.275573	-0.166753	0.253393	0.626376	1.99022	0.236041	-0.858233	-2.46951	-0.610231	-0.0323704	-0.33208
b0594	entE	1	6	CRP, Sigma70$1, 1	3	0	-0.378334	0	0.35179	-1.48215	-1.32004	-1.18498	-0.94402	-0.559508	-0.576651	-0.143185	-5.20809	-5.11347	0.152167	-0.928848	-3.95939	-0.484539	0.188965	0.0104349
b0595	entB	1	6	CRP, Sigma70$1, 1	2	0	-0.326636	0	0.215042	-1.19878	-1.84898	-1.58113	-1.19534	-0.884749	-0.974026	-0.520981	0.0462601	1.22548	-0.0595135	-1.06401	-2.06399	0.0332515	0.0236825	0.545273
b0596	entA	1	6	CRP, Sigma70$1, 1	1	0	0.062722	0	0.0526729	-1.07377	-1.35037	-1.33025	-0.974741	-0.919921	-1.04914	-0.328764	0.438446	1.12684	-0.349379	-1.0723	-1.87689	0.227408	-0.0411365	0.473023
b0597	entH	1	6	CRP, Sigma70$1, 1	0	0	0.143773	0	0.247555	-0.512212	-0.915573	-0.80626	-0.65221	-0.454474	-0.695408	-0.247426	0.246771	0.864516	-0.257241	-0.897856	-1.36616	0.217181	-0.0943512	0.507864
b0598	cstA	0			10	0	-0.139562	0	-4.91491	-6.54454	-5.82513	-5.80181	-5.98213	-6.01557	-4.74415	-4.89664	-11.7214	-11.9943	-1.58052	-0.412746	-1.01168	-1.22465	-1.02923	-1.25806
b0599	ybdH	0			0	0	-0.371556	0	0.415889	1.41496	0.0226055	-0.0267135	-0.147807	-0.203633	0.015794	-0.0892629	-0.317099	0.523364	-0.0297067	-0.4431	-0.541276	-0.494861	-0.296712	-0.498766
b0600	ybdL	0			2	1	-0.900169	0	1.03511	2.18491	0.108358	-0.0752585	-0.293065	-0.30041	-0.183006	-0.293065	-0.032447	0.681274	-0.151117	-0.787231	-1.26594	-1.96476	-0.950647	-2.07279
b0601	ybdM	0			0	0	0.730211	0	0.904445	0.85754	1.00113	0.999227	0.832462	0.710128	0.260829	0.499842	0.815294	0.528499	0.558765	0.454905	0.630924	0.433817	0.105892	0.00864335
b0602	ybdN	2	2, 11	ArcA, Sigma70$1, 1; FNR, Sigma70$1, 1	0	0	0.192163	0	0.523697	0.461472	0.629461	0.597079	0.531499	0.514644	0.452864	0.430146	0.748096	1.35158	0.311349	0.371531	0.779988	0.539742	0.100389	0.128339
b0603	ybdO	0			2	0	-0.0307209	0	0.912089	0.930287	1.0568	0.777708	0.796666	0.873465	-1.79391	0.468846	0.220435	1.30213	-0.266088	-0.230305	-3.12421	-0.620968	-0.521932	-1.32961
b0604	dsbG	0			0	0	0.878068	0	0.073644	-0.44372	0.527805	0.410021	0.459727	0.50595	0.238969	0.314452	1.05065	0.21715	-0.162875	0.057895	0.726228	0.907312	0.620769	0.787554
b0605	ahpC	0			2	0	-0.275457	0	0.568825	0.0234791	0.379194	0.445335	0.411149	0.389822	0.158996	0.428725	-8.12163	-7.69187	0.420601	0.151555	-0.35306	-0.404256	-0.0199844	-0.476206
b0606	ahpF	0			0	0	-0.824246	0	0.513624	0.246357	0.682548	0.618496	0.527777	0.492924	0.562792	0.762783	0.833322	0.695622	0.848936	0.115549	-0.163329	-0.519054	-0.123681	-0.275769
b0607	uspG	0			0	0	0.0324702	0	0.652946	-0.235628	0.151598	0.0853278	0.0628204	0.0241946	-0.0343491	0.0294022	1.1347	0.696668	0.361107	0.420136	0.88569	0.622335	0.173108	0.675296
b0608	ybdR	0			0	0	0.1635	0	-0.669958	-0.334674	-0.177374	0.207853	0.426256	0.577169	0.701003	0.707775	1.15852	0.106782	-1.06985	-0.976572	0.717199	0.799464	0.48067	0.769653
b0609	b0609	0			0	0	0.180923	0	-0.832577	-0.380819	-0.390473	0.113407	0.416018	0.577902	0.590542	0.603358	0.691345	0.124829	-1.23835	-1.24981	0.712052	0.686081	0.544016	0.779944
b0610	rnk	0			0	0	-0.0722763	0	-0.349461	-0.720908	-0.353343	-0.513433	-0.509618	-0.783578	0.0994514	-0.0946675	0.426284	0.54089	0.83974	0.403996	0.491773	-0.460304	-0.0911121	-0.665989
b0611	rna	0			0	0	0.42621	0	0.701527	0.733562	0.189881	0.625847	0.740688	0.681978	0.676258	0.568981	0.00896443	0.379454	0.169108	-0.154905	-0.4154	0.413847	0.140233	0.409353
b0612	citT	0			0	0	0.104828	0	0.502351	0.36761	0.401556	0.568876	0.801485	0.594168	-0.302292	0.585573	0.590958	-0.314365	0.331912	0.414993	-0.398022	0.40553	0.195657	0.0226677
b0613	citG	0			2	0	-0.271965	0	-0.849363	-0.366264	0.2039	-0.0670317	-0.427954	-0.462318	-0.111282	-0.804116	-2.77024	-1.87171	-0.239465	-0.462318	0.842973	-0.291531	-1.09903	-0.265125
b0614	citX	0			8	0	-0.141679	0	0.216953	-1.00134	-1.52316	-1.44283	-1.2407	-1.46077	-2.91855	-1.92113	-1.63456	-4.44689	-0.96842	-1.01523	-4.28261	-2.42557	-1.86002	-1.80293
b0615	citF	0			0	1	-0.916291	0	0.765428	1.73202	0.467459	0.404387	0.593839	0.442251	0.434993	0.384216	0.178656	-1.14889	0.100984	-0.137902	-0.929451	-0.931733	-0.70935	-1.37374
b0616	citE	0			1	1	-1.09843	0	0.506648	3.40251	0.372915	0.296093	0.558029	0.445864	1.10431	-0.748356	-1.54982	-1.66624	0.584402	1.12904	-1.03166	-1.57753	-1.22239	-0.83667
b0617	citD	0			0	1	0.255285	0	0.959381	4.786	1.14101	0.565188	1.17122	1.41255	0.393575	0.74258	-0.784214	-0.791328	1.48152	0.793492	0.411037	-0.206374	-0.171385	0.283363
b0618	citC	0			0	6	-0.855196	0	1.51965	6.3576	0.997707	1.34257	1.61905	3.12644	-0.846732	2.98078	1.04612	1.23973	0.368124	1.65518	1.80225	-0.861016	-0.84784	0.801618
b0619	dpiB	0			0	0	-0.183617	0	0.514366	0.929885	0.384645	0.403246	0.28524	0.389198	0.211292	0.241518	0.437649	0.115863	-0.107295	-0.494575	0.464783	-0.487369	-0.357798	-0.688234
b0620	dpiA	0			2	0	-0.118172	0	0.431465	0.880435	0.594801	0.482358	0.505365	0.593273	0.756031	0.487012	-5.94359	-5.77542	0.323571	-0.329454	0.718677	0.0628704	0.124436	-0.357856
b0621	dcuC	1	10	FNR$1	0	2	-0.164599	0	0.857519	5.75171	0.54079	0.508949	0.582908	1.10293	0.350264	0.494587	0.8258	0.210663	0.550832	1.7008	-0.971183	0.0622783	-0.0878318	-0.237756
b0622	pagP	0			0	11	0.413134	0	0.361047	3.10077	1.11474	1.4195	1.63002	3.54693	2.10137	2.01327	2.23123	1.37594	0.18548	1.90653	2.90624	2.48685	1.72257	1.70491
b0623	cspE	1	6	CRP, Sigma70$1, 1	1	0	-0.174812	0	-0.228224	-0.488223	-0.296768	-0.585462	-0.376532	-0.592234	-0.402437	-0.841269	-0.659379	-0.153396	-0.867256	-1.66695	-0.725645	-0.502558	0.0882843	-0.239399
b0624	crcB	0			0	0	1.05876	0	0.133044	0.538419	0.609803	0.592603	0.606672	0.457775	0.438694	0.201725	0.731527	-0.0247336	-0.54591	-1.05105	0.930311	1.21547	0.65319	1.07649
b0625	ybeM_1	0			0	0	-0.999659	0	-0.67819	-0.69739	-0.453895	-0.754221	-0.560597	-0.727703	-0.440786	-0.363453	-0.294601	-0.480151	-0.611294	-0.686797	0.463474	0.412407	0.023604	0.478981
b0626	ybeM_2	0			0	0	-0.173564	0	-0.740875	-0.738308	-0.456647	-0.650116	-0.523223	-0.711851	-0.317692	-0.182327	-0.447999	-0.378431	-0.665074	-0.733564	0.385856	0.525924	-0.0145837	0.43669
b0627	tatE	0			0	0	0.206004	0	-0.00247332	-0.374679	-0.284333	-0.202182	0.154188	-0.0138376	-0.23505	-0.391908	-0.525135	-0.330333	-0.128103	-0.511597	0.0945887	0.341952	0.417366	0.391546
b0628	lipA	0			0	5	-0.280452	0	2.14024	0.417821	1.88836	1.77131	1.79396	1.41578	1.41169	1.48056	1.86165	1.25077	1.06154	-0.172742	-0.713998	-0.945443	-0.563202	-0.718935
b0629	ybeF	0			0	0	0.283796	0	0.522534	0.619773	0.70722	0.606745	0.804535	0.799022	0.437698	0.582246	0.939322	-0.0658206	-0.167476	-0.287276	1.32519	0.780169	0.193466	0.0511941
b0630	lipB	0			2	9	0.0565021	0	2.01035	1.97458	2.24571	2.58637	2.73763	2.83324	2.64983	2.49487	-3.63896	-4.82931	2.12573	0.739118	0.395909	0.30989	0.307351	0.0797055
b0631	ybeD	0			0	0	0.31799	0	0.631284	0.767173	0.580223	0.588168	0.72637	0.72637	1.0953	0.867259	0.644213	0.650129	-0.292179	-0.9444	-0.436869	1.21413	1.0373	1.19701
b0632	dacA	0			0	4	-0.145355	0	1.07196	0.980537	1.63027	1.61667	1.60279	1.56063	1.20956	1.0614	1.66431	1.3365	1.34461	0.46061	0.181536	-0.301505	0.128304	-0.0688434
b0633	rlpA	0			0	0	-0.0700971	0	0.874808	0.910535	1.21294	1.23882	1.23053	1.07519	1.10524	1.2332	1.45042	1.10148	1.387	0.509034	0.0340659	-0.183291	-0.139818	-0.180597
b0634	mrdB	0			0	0	0.387341	0	-0.404103	-0.161568	0.128912	0.0620669	0.0531033	0.29171	0.17803	0.116822	0.111807	0.328583	0.385264	0.277446	0.203661	0.252639	0.201664	0.163457
b0635	mrdA	0			0	0	-0.494273	0	0.537705	0.205033	0.817519	0.634326	0.652514	0.532046	0.602851	0.556994	-0.72902	-1.02836	0.716621	0.559786	-0.116776	-0.567304	-0.0784526	-0.921027
b0636	rlmH	0			0	10	-0.405448	0	1.60764	1.46801	1.68356	1.67426	1.85719	1.81711	1.60866	1.69739	2.15776	1.7188	1.99217	0.790887	0.345627	-0.305276	-0.00381005	-0.334083
b0637	rsfS	0			0	10	-0.225163	0	1.56941	1.59802	1.7227	1.72995	1.91053	1.95659	1.74373	1.8142	1.66335	1.72628	2.00182	0.704371	0.221402	-0.265244	-0.010415	-0.250776
b0638	cobC	0			0	2	-0.00120148	0	0.817522	0.858572	1.19524	1.27591	1.28185	1.37603	1.13036	1.11072	1.76147	1.81973	1.04756	0.0808634	0.417829	0.198421	0.52909	-0.141562
b0639	nadD	0			0	0	-0.0966302	0	0.581719	0.642553	0.803297	0.790584	0.87414	0.862926	0.637526	0.730523	1.32633	1.1097	0.045173	-0.353619	-0.0428532	0.115457	-0.00502598	0.0865633
b0640	holA	0			0	0	0.266178	0	0.0361791	-0.0606812	0.0333679	0.12111	0.151113	0.211216	0.350816	0.204352	0.723451	-0.171274	-0.255126	-0.388935	0.522953	0.618711	0.310495	0.48247
b0641	lptE	0			0	0	0.0511305	0	0.0768192	0.0356695	-0.0595921	-0.0289156	0.0524666	0.201813	0.0307069	0.0844884	-0.940709	0.264816	0.0129002	-0.431314	-1.58403	-0.0289156	0.0407401	0.160877
b0642	leuS	0			0	0	-0.123485	0	-0.321549	0.0369301	0.133269	0.02673	-0.0986303	0.0408033	0.0649384	-0.0490551	-0.222962	0.0133273	-0.168243	-0.147224	-0.305871	-0.379837	0.0444351	-0.180481
b0643	ybeL	0			0	0	0.6508	0	-1.34829	-0.937851	-1.17097	-0.926565	-0.901237	-0.835721	-0.672109	-0.749186	-1.0644	-0.694848	-1.2111	-0.0564694	0.579264	0.493502	0.0935377	0.431019
b0644	ybeQ	0			0	0	0.354106	0	-0.262004	-0.262004	-0.222912	-0.175831	-0.245639	-0.18519	-0.229446	-0.180394	-0.0926086	-0.309596	-0.743069	-0.712576	0.198375	0.501488	0.171625	0.502643
b0645	ybeR	0			1	0	-0.0594829	0	-0.222302	0.239102	0.452884	0.136808	0.319235	0.477417	-0.316747	0.625113	0.242757	-2.51749	-1.54163	-0.414601	-0.798816	-0.00333957	-0.459771	-0.398605
b0646	djlB	0			0	0	0.348369	0	-0.296729	-0.084648	-0.216494	-0.216494	-0.343911	-0.101181	-0.491623	-0.881622	-0.57548	-0.274796	-0.652409	-0.396449	-0.272275	-0.352878	0.446892	0.80643
b0647	ybeT	0			0	1	0.609964	0	1.41917	1.36478	1.57965	1.36894	1.5095	1.56264	4.01638	0.64407	-1.11706	-1.4656	-1.21017	-0.220592	-0.884764	1.20756	1.41037	1.28314
b0648	ybeU	0			0	0	0.329742	0	0.104374	0.278848	0.421618	0.385144	0.430425	0.109215	0.190462	0.093812	0.343714	-0.327075	-0.760647	-0.915789	0.750481	0.578366	0.136837	-0.165315
b0649	djlC	0			0	0	-0.142731	0	0.227392	-0.114145	-0.0366897	0	-0.0770771	-0.22824	-0.248697	-0.0870767	-0.0408382	-0.284601	-0.538333	-0.600937	-0.306869	-0.0743768	-0.335339	-0.117594
b0650	hscC	0			0	0	-0.657832	0	0.492525	0.298965	0.579935	0.126799	0.300392	0.292438	0.00854575	0.0773928	0.113646	-0.249224	0.15671	-0.058701	-0.254807	-0.373732	-0.589075	-0.811516
b0651	rihA	0			7	1	-0.215696	0	-3.8002	-3.26287	-3.26117	-3.35876	-3.30313	-2.94536	-1.06654	-1.99236	0.184317	0.971147	1.60432	1.24375	-0.391783	-0.819054	-0.308196	-0.57587
b0652	gltL	1	9	FlhDC, Sigma70$1, 1	0	0	0.0703278	0	-1.08256	-1.03596	-0.853203	-1.1478	-1.3979	-1.23324	-1.48725	-1.47582	-0.825912	-0.19124	-0.402437	0.256493	-1.10604	-0.705031	-0.836162	-0.299743
b0653	gltK	1	9	FlhDC, Sigma70$1, 1	1	0	0.0761319	0	-1.00425	-0.946896	-0.906751	-0.991432	-1.23974	-1.09962	-1.37489	-1.7323	-1.2177	-0.441522	-0.174517	0.505429	-1.07209	-0.56044	-0.771598	-0.455713
b0654	gltJ	1	9	FlhDC, Sigma70$1, 1	1	0	-0.0779768	0	-0.959519	-1.61359	-0.924297	-1.13305	-1.0774	-1.04229	-1.31264	-1.22528	-0.69534	0.00632057	-0.220366	0.179504	-1.03102	-0.790593	-0.842845	-0.692814
b0655	gltI	1	9	FlhDC, Sigma70$1, 1	3	0	0.233265	0	-0.974622	-1.71851	-1.16978	-1.0759	-1.19635	-1.09314	-1.28575	-1.35014	-2.31553	-1.1166	-0.4373	0.217891	-1.93197	-0.4373	-0.173431	-0.127427
b0657	lnt	0			0	0	-0.756029	0	1.07752	-0.0291297	0.837927	0.677602	0.547792	0.433006	0.334744	0.529383	0.353456	0.740864	0.271365	-0.135566	-0.158651	-0.426864	0.0460498	-0.58595
b0658	ybeX	0			0	0	-0.0192079	0	0.922006	0.305355	0.544922	0.647025	0.688761	0.663514	0.37362	0.356344	0.84221	0.577269	0.0605489	-0.641888	-0.0812404	0.303347	0.222497	0.381014
b0659	ybeY	0			0	0	0.456224	0	0.181231	0.273176	0.0566282	0.254363	0.225472	0.212141	0.483737	0.374237	0.0650076	-0.0438825	-0.317255	-0.219687	0.374237	0.856091	0.555139	0.763012
b0660	ybeZ	0			2	0	0.285348	0	0.176312	0.186717	0.188307	0.100159	-0.0515816	0.0975362	0.199409	0.0526169	-5.80117	-7.80498	-0.18475	0.0194145	0.528092	0.799081	0.627873	0.462552
b0661	miaB	0			0	0	-0.583127	0	0.429894	-0.0382687	0.758463	0.755601	0.789837	0.530939	0.793369	1.03797	0.172544	1.0475	1.33788	0.722029	0.0730563	0.059204	0.458542	0.0824585
b0662	ubiF	0			0	0	0.0214261	0	-0.44808	-0.202453	-0.149574	-0.0269945	-0.0940237	-0.0216845	-0.342594	-0.123375	0.328498	-0.443993	-0.904	-0.534581	0.207629	0.848824	0.299198	0.913376
b0663	b0663	0			0	0	-0.376281	0	-0.130118	-0.161045	-0.876661	-0.0382794	-0.415799	-0.319456	-0.696692	0.0755069	0.0420816	-0.31257	-0.991944	-0.620996	0.595803	1.24176	0.571516	1.43165
b0671	b0671	0			1	0	0.148912	0	0.160358	0.0535354	-0.212213	-0.166865	-0.827865	-1.03079	-0.906109	-0.678602	0.0152743	-1.23473	-2.08678	-1.53899	-0.0600402	0.217231	-0.0312559	0.341161
b0674	asnB	0			1	1	-0.766866	0	0.54173	3.12207	0.342668	0.277659	0.23772	-0.104417	-0.118076	0.0613707	0.522738	0.415263	-0.0364939	-0.517373	-0.82953	-1.6987	-0.121098	-0.943193
b0675	umpH	1	6	CRP, Sigma70$1, 1	0	0	0.0625369	0	0.721073	0.81354	0.648835	0.514474	0.56071	0.527656	0.392424	0.198184	0.379705	0.431343	0.129248	-0.325367	-0.247477	-0.326575	-0.104735	-0.444078
b0676	nagC	1	6	CRP, Sigma70$1, 1	0	0	-0.0644526	0	1.05065	0.6405	0.129015	0.110129	-0.0992285	-0.0270268	-0.0508967	-0.113186	0.0921024	0.183123	-0.285214	-0.00978113	-0.0554816	0.159278	0.0264709	0.0885989
b0677	nagA	1	6	CRP, Sigma70$1, 1	0	0	0.166186	0	-0.119244	-0.0868075	-0.222894	-0.184221	-0.289457	-0.281993	-0.292909	-0.207756	-0.46372	-0.541346	-0.729131	-0.529837	0.124939	0.222931	-0.0261269	0.23359
b0678	nagB	1	6	CRP, Sigma70$1, 1	0	0	0.436448	0	-1.56698	-1.56344	-1.23921	-1.23037	-1.2483	-1.28311	-1.16671	-1.23839	-1.3551	-1.47633	-1.35651	-0.531054	0.619742	0.710815	0.402283	0.744912
b0679	nagE	1	6	CRP, Sigma70$1, 1	11	0	-0.121418	0	-2.93838	-3.6668	-3.49524	-3.40989	-3.60507	-3.65704	-3.33732	-3.44215	-3.31631	-2.6113	-1.82146	-0.706145	-0.477698	0.100208	-0.121418	0.24579
b0680	glnS	0			0	0	-0.383937	0	0.807596	0.677117	0.738654	0.680091	0.55608	0.367679	0.190335	0.243446	0.344262	0.534005	0.64739	0.355339	-0.388107	-0.800023	0.0143491	-0.578558
b0681	chiP	0			0	0	0.139018	0	-0.028004	0.0208388	-0.109548	0.200206	0.20881	0.307973	-0.519164	0.17388	-0.370682	-1.22201	0.0566811	0.416143	-1.13064	-0.0513225	-0.0826201	-0.138319
b0682	ybfN	0			2	0	0.4712	0	0.778131	0.762112	0.269143	0.521315	0.597326	0.741349	0.4712	0.267267	-4.10011	-4.45213	-0.0887973	-0.421401	-0.391242	0.349257	-0.0203434	-0.172973
b0683	fur	1	6	CRP, Sigma70$1, 1	0	0	-0.253821	0	0.14096	-0.0586228	0.395909	0.1202	0.429621	-0.0747484	0.342838	0.0690123	-0.29371	0.404822	0.422718	-0.245612	-0.245612	-0.241334	0.0509546	-0.378089
b0684	fldA	0			0	0	-0.332032	0	0.976077	1.21919	1.17856	0.758728	1.00922	0.94801	0.563358	0.421099	-0.49179	0.358528	0.730719	-0.00631238	0.0431452	0.0163698	0.154825	0.0543679
b0685	ybfE	0			0	8	-0.0810537	0	1.36674	1.72909	1.69656	1.65595	2.09999	2.11231	2.01855	1.80922	1.87042	1.42333	1.23586	0.299198	0.453135	0.0169172	-0.0532293	-0.279962
b0686	ybfF	0			0	0	-0.467065	0	1.13258	0.799032	1.04835	0.797251	0.900239	0.72089	0.6519	0.775415	0.326812	0.385789	0.946458	0.307189	0.358171	-0.32974	-0.255223	-0.393495
b0687	seqA	0			0	0	0.0664115	0	1.06444	0.903626	1.05959	0.765845	0.85859	0.816606	0.850489	0.795141	0.637385	1.17921	0.982394	0.178808	-0.343111	-0.748665	-0.255272	-0.745324
b0688	pgm	0			0	0	-0.310222	0	0.0718135	-0.469085	-0.0296292	0.225613	0.112182	-0.0316891	-0.178433	0.0750809	0.124596	-0.730369	-0.330018	-0.17197	-0.642866	0.174885	0.204526	0.0474614
b0689	ybfP	0			0	3	0.172686	0	0.82924	0.568049	1.46519	1.53775	1.62045	1.75493	1.46203	1.41783	1.95585	1.54065	0.986277	0.189911	-1.54493	-0.222895	-0.329513	-0.657432
b0690	ybfG	0			0	0	0.182761	0	0.158897	0.277078	0.730997	1.1057	1.33627	1.46707	0.512773	1.53317	1.36761	0.855517	0.722737	0.622871	0.537377	1.10748	0.786274	0.337752
b0691	ybfG	0			0	3	-0.00640637	0	-0.121186	0.529115	0.832128	1.20207	1.43605	1.59749	1.10213	1.36749	2.13616	1.255	0.354719	0.533138	2.05437	0.855596	0.569052	0.829371
b0692	potE	0			0	0	0.809852	0	-0.277556	-0.787957	-0.0151084	-0.0218065	0.278477	0.181532	0.0302466	-0.161155	0.608487	0.00350708	-0.102756	-0.232198	0.163965	0.563522	0.124345	0.463688
b0693	speF	0			0	0	-0.0886975	0	0.172801	0.37998	0.238924	0.414732	0.61263	0.596266	0.350623	0.46924	1.0058	1.05789	0.304411	-0.217675	0.278028	0.458534	0.702787	0.378204
b0694	kdpE	0			0	0	0.341022	0	-0.349781	-0.632473	-0.0867412	0.00671674	0.0614025	0.243284	0.269523	-0.315928	0.17351	-0.480232	-0.501739	-0.892657	0.406876	0.911232	0.0163961	0.544551
b0695	kdpD	0			0	0	0.527759	0	-1.29805	-1.25069	-0.618864	-0.673715	-0.664322	-0.641656	-0.568617	-0.35675	0.650367	0.180039	-0.922339	-0.777749	0.284051	0.42939	-0.169685	0.415134
b0696	kdpC	0			1	9	0.0860447	0	-0.102052	1.26136	1.97105	2.23915	2.42166	2.52087	2.50822	2.4741	3.4218	3.18485	1.81154	0.297352	-2.86125	-0.936815	-1.0864	-0.93125
b0697	kdpB	0			1	10	-0.0653708	0	0.220101	1.71667	1.93024	2.40575	2.67468	2.82476	2.44653	2.56047	3.08199	3.01139	1.78598	0.478561	-2.44105	-1.12852	-0.989422	-0.815198
b0698	kdpA	0			1	10	-0.622799	0	0.288492	1.91348	2.62877	3.00769	3.40615	3.41741	3.49722	3.54304	3.41284	3.55392	2.62218	1.06873	-1.78581	-0.868177	-0.84281	-0.833451
b0699	ybfA	0			0	8	-0.329623	0	4.7241	4.90064	4.25786	3.98921	2.87762	4.32964	1.5427	1.71983	2.52174	0.937258	0.582953	1.27049	-0.173143	0.0422006	-0.432435	0.30148
b0700	rhsC	0			4	0	0.608789	0	-0.636911	-0.898736	-1.03002	-0.916239	-0.781389	-0.770155	-0.823312	-1.14595	-1.93648	-1.86477	-2.65718	-1.74764	0.235516	0.602139	0.302928	-0.400217
b0701	b0701	0			1	0	0.244281	0	-0.629395	-0.803147	-0.676368	-0.858733	-0.712301	-0.687168	-0.702655	-1.02171	-0.734288	-1.41061	-2.32548	-1.55275	0.641813	0.376715	0.261426	-0.320846
b0702	ybfB	0			0	0	0.309105	0	1.15372	1.50155	1.03146	0.804236	0.560728	0.882302	0.521304	0.241451	0.780686	0.461148	-0.121138	-0.160528	-0.443815	0.473655	0.241451	-0.0228054
b0703	ybfO	0			0	0	0.616946	0	0.653038	0.716602	0.326118	0.195983	0.302021	0.282304	-0.494674	-0.205589	-0.163643	-0.970255	-0.672143	-0.849486	0.756664	0.378946	-0.0609364	-0.689314
b0704	ybfC	0			0	0	0.9957	0	1.13177	1.22831	0.865264	0.667355	0.647595	0.585847	-0.231431	-0.10045	0.131872	-0.158575	-0.809151	-0.699713	0.559285	0.179789	-0.0301198	-0.717596
b0705	ybfL	0			0	0	0.211758	0	0.818156	0.728719	0.579178	0.395934	0.63844	0.199352	0.331899	0.166882	0.680879	0.29307	-0.531696	-0.491232	0.0924046	0.251442	0.259995	-0.101696
b0706	ybfD	0			1	2	0.303469	0	1.68182	2.14714	1.37304	1.12442	1.29714	1.34094	0.784972	0.720469	1.19498	1.02668	0.241931	-0.0573063	-1.67163	-0.193164	-0.600362	-0.543309
b0707	ybgA	0			0	0	0.144912	0	-0.391293	-0.18743	0.327461	0.325265	0.40482	0.782683	0.423325	0.319763	1.48057	0.476316	-1.57667	-0.823696	0.44327	1.01602	0.761343	0.766067
b0708	phr	0			0	0	-0.414672	0	0.225597	0.619352	0.684141	0.70818	0.732389	0.860288	0.52738	0.518686	0.0734778	-0.918748	-0.563187	-0.368893	0.0452742	0.392207	0.217538	0.474398
b0709	dtpD	0			0	1	0.145685	0	0.141697	2.15274	0.17076	-0.0412404	-0.193433	-0.190021	-0.216943	-0.207375	0.854344	0.743251	-0.101651	-0.199991	-0.174617	0.446983	0.605526	0.641035
b0710	ybgI	0			0	0	-0.787501	0	0.68645	-0.189671	0.679811	0.630097	0.474168	0.147874	0.454676	0.778343	0.106814	-0.165526	-0.0252703	0.0419782	0.316674	-0.339036	-0.20497	-0.340304
b0711	ybgJ	0			0	0	-0.218959	0	0.361762	-0.3311	0.141056	0.331815	0.364018	0.250104	0.377346	0.633719	0.427555	-0.693104	-0.195223	-0.157362	0.347729	-0.198241	-0.0901684	-0.276509
b0712	ybgK	0			0	0	0.738692	0	0.265068	-0.265611	0.612476	0.239772	0.218648	0.290281	-0.00416539	0.367325	0.592557	-0.1903	-0.587349	-0.23104	0.0696454	-0.130038	-0.140122	-0.157131
b0713	ybgL	0			0	0	0.0065578	0	0.0140092	-0.270668	-0.0463168	0.0552743	-0.0227433	0.0706174	-0.0977015	0.114919	0.478146	-0.264119	-0.629238	-0.574232	-0.0626845	-0.321352	-0.448365	-0.320317
b0714	nei	0			0	7	0.283719	0	0.85531	1.51704	1.84621	1.96318	2.04866	2.15725	1.96318	2.15274	1.59719	1.02229	1.0153	0.372672	-0.0418902	-0.13719	-0.281517	-0.691163
b0715	abrB	0			0	2	-0.763668	0	1.40015	4.18014	1.60585	1.50833	1.05698	1.57592	0.0855833	0.759877	1.33684	1.30605	0.728206	0.523645	1.21301	-0.659397	-0.696434	-0.895397
b0716	ybgO	0			0	0	0.456211	0	-0.539235	-0.333504	-0.393855	-0.193378	-0.0733272	-0.128538	-0.392212	-0.252744	0.562715	-0.349605	-1.078	-0.783586	0.419931	0.942119	0.364526	-0.16063
b0717	ybgP	0			0	0	0.266613	0	0.757764	0.951864	0.646048	0.530977	1.01254	1.05024	0.503393	0.636269	0.558562	-0.763813	0.170265	-0.18358	-1.19541	0.420169	-0.17068	-0.703089
b0718	ybgQ	0			1	0	-0.122744	0	0.122336	0.426974	0.260685	0.299158	0.264018	0.384891	0.256216	0.393496	0.939822	0.497642	0.233485	0.0959047	-3.40582	0.0487668	0.0423865	0.364728
b0719	ybgD	0			3	0	-0.189457	0	-0.358315	-0.667724	-0.0503191	-0.937766	-0.497309	-0.653871	-3.33021	-1.33507	-2.77224	-1.30428	-1.03106	-0.729052	-2.19512	0.224373	-0.460851	-0.725387
b0724	sdhB	2	3, 6	ArcA, Sigma70$-1, 1; CRP, Sigma70$1, 1	8	0	-0.174099	0	-4.04689	-4.05637	-2.35473	-2.21981	-2.21742	-2.05841	-0.28418	-0.232905	0.102993	1.49508	1.5553	1.35454	-2.54247	-1.69257	-1.23823	-1.37099
b0727	sucB	2	3, 6	ArcA, Sigma70$-1, 1; CRP, Sigma70$1, 1	4	0	-0.0131938	0	-2.17102	-1.66713	-1.33388	-1.54785	-1.6142	-1.44139	-0.129636	-0.0313791	-0.189773	0.829942	1.50885	1.09795	-2.12375	-1.28567	-1.22982	-0.720178
b1612	fumA	2	3, 6	ArcA, Sigma70$-1, 1; CRP, Sigma70$1, 1	2	0	0.351316	0	-1.92962	-3.07216	-1.08337	-0.893497	-0.910208	-1.22922	-1.11673	-0.757096	-0.268144	0.627527	1.49599	1.5418	0.666683	0.474964	0.459951	0.68805
b0726	sucA	2	3, 6	ArcA, Sigma70$-1, 1; CRP, Sigma70$1, 1	7	0	-0.0547011	0	-3.06342	-2.11331	-2.32226	-1.96591	-2.04054	-1.80197	-0.370626	-0.106384	-0.663087	1.26329	1.42871	1.09349	-2.67211	-1.35298	-1.243	-0.863141
b3236	mdh	2	3, 6	ArcA, Sigma70$-1, 1; CRP, Sigma70$1, 1	1	0	-0.0394494	0	-0.797662	-2.15386	-0.299091	-0.28227	-0.0881187	-0.464955	0.0567313	-0.0212347	0.00663925	0.481775	1.36299	1.4462	-0.145327	-0.0247153	0.114386	0.195081
b0725	b0725	0			8	0	-0.47359	0	-3.21818	-3.19498	-1.6464	-1.88617	-1.92358	-1.73065	-0.350999	-0.232175	-0.16985	1.10212	1.23302	1.48291	-2.28743	-1.91227	-1.3426	-1.37542
b3528	dctA	2	3, 6	ArcA, Sigma70$-1, 1; CRP, Sigma70$1, 1	10	1	-0.256327	0	-3.61316	-3.70734	-3.43865	-3.32387	-3.25763	-3.04237	-1.9438	-2.29677	-3.49509	-1.87014	1.3063	1.89654	-0.136383	-0.494044	-0.341094	-0.511646
b0432	cyoA	2	3, 6	ArcA, Sigma70$-1, 1; CRP, Sigma70$1, 1	0	0	-0.290569	0	1.18266	-1.5096	0.993639	0.846289	0.791616	0.217044	0.59135	0.538385	0.932649	0.762462	1.24024	1.42765	-0.45075	-1.28749	-0.349922	-0.909759
b2092	gatC	2	3, 6	ArcA, Sigma70$-1, 1; CRP, Sigma70$1, 1	7	0	-0.160543	0	-3.80138	-7.33435	-7.56068	-7.07392	-6.85579	-6.20911	-0.904719	-1.3825	-1.92764	0.15931	1.09743	1.01886	-1.18968	-0.544272	-0.3675	-0.44101
b2094	gatA	2	3, 6	ArcA, Sigma70$-1, 1; CRP, Sigma70$1, 1	6	0	0.150746	0	-5.06126	-4.46675	-5.36806	-5.15243	-5.06659	-4.41877	-0.367389	-0.741774	-0.969977	0.915893	0.990451	0.504629	-0.490253	-0.586934	-0.100378	-0.786809
b0730	mngR	0			0	0	0.0193676	0	1.00978	0.901828	0.486812	0.477995	0.435913	0.331705	0.0725836	-0.0437833	-0.0835581	-0.0878651	-0.20429	-0.0253525	-0.653673	-0.590052	-0.0798266	-0.499626
b0731	mngA	0			0	0	-0.352773	0	0.119446	0.314597	0.102691	0.205698	0.209944	0.0905647	-0.346009	0.205698	0.550805	-0.818305	0.387122	0.387122	0.178582	0.266528	0.477983	0.9399
b0732	mngB	0			0	0	0.509659	0	0.0686191	0.71381	0.303681	0.316958	0.361316	0.48143	-0.016061	0.092665	-0.165484	-0.0965455	-0.336598	-0.210862	0.283305	0.764584	0.440025	0.626111
b0733	cydA	2	2, 11	ArcA, Sigma70$1, 1; FNR, Sigma70$1, 1	0	1	-0.222391	0	1.08363	2.39442	0.158424	0.22728	0.0478936	0.188623	-0.0150313	0.123014	0.244687	-0.230919	0.205923	0.484581	0.323981	-0.0640684	0.0858975	0.0811593
b0734	cydB	2	2, 11	ArcA, Sigma70$1, 1; FNR, Sigma70$1, 1	0	0	0.164324	0	1.25558	1.5412	0.121183	0.283545	0.184315	0.149952	0.0964568	-0.0281974	-0.28511	-0.245373	-0.0330427	0.188665	0.248483	0.402985	0.291671	0.467905
b0735	ybgE	0			0	0	0.303914	0	1.16953	0.584813	0.200898	0.314706	0.280456	0.205025	0.0933965	-0.0481443	-0.0567893	-0.189935	-0.0412749	-0.00572837	0.223358	0.515236	0.290981	0.434631
b0736	ybgC	0			0	0	-0.0129868	0	1.02919	1.00713	1.3694	1.10446	1.42758	1.53863	1.10112	1.11028	0.799559	1.04117	0.701344	0.00967038	0.0426077	-0.0443206	-0.148489	-0.496494
b0737	tolQ	0			0	2	-0.927717	0	0.888183	0.524073	1.22348	1.07105	1.22004	1.24647	1.2671	1.27151	1.38704	1.66082	1.63105	0.524073	-0.745715	-0.325848	0.077026	-0.134036
b0738	tolR	0			0	0	-0.131882	0	0.346371	0.271502	0.785174	0.679152	0.76971	0.74625	0.995355	0.918649	1.09741	1.37877	1.27169	0.782912	0.0769089	-0.471572	0.0184097	-0.569797
b0739	tolA	0			0	0	-0.0386967	0	-0.259158	-0.0250706	0.0639976	0.32654	0.307568	0.497285	0.378227	0.37565	0.21765	0.982581	0.583258	-0.169048	-0.320923	-0.190336	-0.14589	-0.124743
b0740	tolB	0			0	0	0.0181009	0	0.278983	0.289494	0.834315	0.634227	0.615057	0.486246	0.533065	0.445027	0.639383	0.335432	0.718387	0.260756	-0.350792	-0.14718	0.165697	0.165697
b0741	pal	0			0	0	0.0873348	0	0.227991	0.234382	0.663241	0.480282	0.398989	0.338556	0.406037	0.331321	0.0385262	0.750394	0.480282	-0.118959	-0.605992	-0.364084	-0.147619	-0.0250872
b0742	cpoB	0			0	0	0.0587499	0	0.239596	0.475553	0.475553	0.572492	0.439926	0.532427	0.435282	0.649837	0.0548285	0.467459	0.900253	0.198581	-0.635121	-0.347081	-0.201926	-0.24507
b0750	nadA	0			0	0	-0.0654469	0	0.308045	0.643061	0.316124	0.487407	0.942516	0.779536	0.775487	0.760588	0.442791	0.945344	1.47717	0.424742	-1.51008	-1.36039	-0.837775	-0.855754
b0751	pnuC	0			0	0	-0.548418	0	-0.160109	-0.0723083	-0.116955	-0.238441	-0.113352	-0.0148087	-0.113352	-0.319684	-0.396222	-0.140795	0.22663	-0.0522395	-0.570049	-0.177017	-0.281062	-0.031488
b0752	zitB	0			0	0	0.334902	0	-0.177437	-0.391583	-0.345454	-0.244729	-0.374584	-0.474883	-0.502264	-0.418357	-0.0541652	-0.310139	-1.03203	-0.647568	-0.0575473	0.665929	0.22732	0.723452
b0753	ybgS	0			2	0	-0.105094	0	-0.541922	-1.04561	-0.0683959	0.0448334	0.244549	0.27002	-0.12182	0.14526	-0.264248	-0.787487	-2.14694	-2.23767	0.621922	0.713889	0.603384	0.66268
b0754	aroG	0			0	11	-0.749149	0	3.66588	3.88333	3.73958	3.45668	3.32731	3.32731	2.86678	3.17018	2.2886	3.08054	2.19871	0.722924	0.0704375	-0.474148	-0.239053	-0.510967
b0755	gpmA	0			0	0	-0.064592	0	-0.676601	-1.04652	-0.064592	0.135568	0.083293	-0.0235447	-0.103649	-0.152667	-0.346273	-0.372252	-0.401189	-0.692065	-0.0391568	0.256613	0.261517	0.135568
b0756	galM	1	6	CRP, Sigma70$1, 1	0	0	-0.134174	0	0.225553	-0.23038	-0.0614099	0.318715	0.189619	-0.199716	-0.0283439	0.156786	0.00523339	0.144958	0.0836539	-0.135391	-0.0381811	-0.226454	-0.172493	-0.276791
b0757	galK	1	6	CRP, Sigma70$1, 1	0	0	-0.292407	0	0.0183787	-0.274211	0.0904512	-0.305558	-0.196666	-0.314771	-0.199299	-0.0381071	-1.04008	-0.680465	-0.138851	-0.195265	-0.061383	-0.0964325	-0.159073	-0.113043
b0758	galT	1	6	CRP, Sigma70$1, 1	0	0	-0.823927	0	-0.714715	-0.366419	-0.50659	-0.323183	-0.438702	-0.149932	-0.69851	-0.305213	-0.584042	0.482111	0.255326	0.357488	-0.122709	-0.101453	-0.245924	0.0845813
b0759	galE	1	6	CRP, Sigma70$1, 1	0	0	0.243823	0	-0.579462	-0.330246	-0.740372	-0.496228	-0.398053	-0.357595	-0.340358	-0.370789	-0.260098	0.776242	0.403919	0.521506	-0.0289125	0.0600978	-0.0105615	0.187551
b0760	modF	0			0	1	-0.681175	0	0.691982	-1.31769	0.337685	0.407948	0.450991	-0.269055	0.391558	0.25326	0.849504	2.29114	1.19136	0.804977	-0.400199	-0.592932	-0.0610342	-0.714995
b0761	modE	0			0	0	-0.70479	0	0.909533	0.84733	0.697104	0.511329	0.556817	0.601722	0.325032	0.461199	0.597184	0.344493	0.0484221	-0.314236	-0.277455	0.118516	-0.192214	0.158319
b0762	acrZ	0			0	0	0.330859	0	0.542904	-0.00939787	0.437945	0.514409	0.80514	0.88878	0.593116	0.1797	0.00631394	-0.0193257	0.0884316	-0.612867	0.281849	0.575946	0.789339	0.505631
b0763	modA	2	6, 18	CRP, Sigma70$1, 1; Sigma28$1	9	0	0.292853	0	0.270446	-2.55059	-3.46029	-3.67229	-3.67845	-3.88235	-3.61426	-3.51283	-3.31965	-2.42757	-1.38724	-0.48376	-1.18521	-1.45129	-1.31796	-0.974454
b0764	modB	2	6, 18	CRP, Sigma70$1, 1; Sigma28$1	10	0	-0.199395	0	0.628049	-2.1122	-2.75109	-2.91783	-2.90925	-2.96795	-2.8852	-2.70957	-1.75354	-2.25676	-1.34146	-0.73714	-0.866091	-1.49198	-1.83804	-1.46002
b0765	modC	2	6, 18	CRP, Sigma70$1, 1; Sigma28$1	10	0	-0.408857	0	0.430512	-1.7826	-2.39034	-2.43805	-2.52643	-2.53285	-2.57731	-2.48523	-2.0186	-2.0267	-1.24992	-0.412749	-1.2833	-1.64295	-1.3455	-1.48315
b0766	ybhA	0			0	1	-0.445122	0	1.15722	0.78094	1.25797	1.08638	1.31757	1.21157	1.00291	0.999028	0.857331	1.40246	1.76273	0.799121	0.527235	0.058957	0.1913	-0.0324047
b0767	pgl	0			0	0	-0.551104	0	-0.368124	-0.16269	0.471777	0.511299	0.529567	0.479493	0.748495	0.901236	0.947218	0.384188	-0.208427	-0.153495	0.716623	0.825038	0.861214	0.992568
b0768	ybhD	0			0	0	0.0912296	0	0.133989	0.438303	-0.205679	0.063627	0.0154625	-0.0420899	0.0424704	-0.127797	0.642915	0.47887	-0.361297	-0.414096	-0.866278	-0.0360941	-0.143828	-0.0136939
b0769	ybhH	0			1	0	-0.461263	0	0.0762245	0.382003	-0.262841	-0.0330011	0.0926444	0.0731712	0.667339	0.908928	-1.64049	-1.54641	-0.898157	0.0716723	0.141124	-0.346353	-0.224142	0.341158
b0770	ybhI	0			1	0	-0.0149468	0	-1.17028	-1.32303	-1.0089	-0.881962	-0.987748	-1.15906	-1.70587	-1.2809	-0.6524	-0.963591	-0.763111	-0.581582	0.110382	-0.521875	-0.175697	0.265749
b0771	ybhJ	0			0	0	0.257535	0	0.2809	0.388555	0.23642	0.332305	0.459664	0.400277	0.445309	0.228934	0.297213	0.0138695	-0.190833	-0.35557	0.0427913	0.466852	0.290327	0.403959
b0772	ybhC	0			0	0	-0.639899	0	0.871312	0.0659996	1.41809	1.35455	1.04505	0.560614	0.824647	0.960948	0.944067	1.37229	1.33921	1.10174	0.139469	-0.893132	0.337103	-0.828273
b0773	ybhB	0			0	0	-0.0500309	0	-0.628125	-0.67076	-0.149338	0.138371	0.336313	0.335061	0.393217	0.299913	0.79254	0.256603	-0.0348158	-0.0991742	0.533195	0.49029	0.638589	0.49029
b0774	bioA	0			1	8	-0.640894	0	1.08521	1.05373	0.884199	1.9314	2.33007	2.1815	1.95011	1.98932	1.96333	2.45299	1.69653	0.541672	-6.46742	-1.14597	-0.637884	-0.907853
b0775	bioB	0			1	8	-0.459287	0	1.09609	0.911878	1.38806	2.27738	3.0842	2.75641	2.73223	2.97151	2.63086	2.29722	1.66131	0.240785	-5.79226	-1.10414	-0.53792	-1.10414
b0776	bioF	0			2	4	-0.848795	0	0.377714	-0.0659483	0.59069	1.49756	1.93285	1.63747	1.6292	1.92573	1.52264	1.22175	0.618161	0.162767	-5.93916	-1.44081	-0.735455	-1.58507
b0777	bioC	0			1	7	0.407893	0	0.679893	0.50857	1.14787	1.97298	2.31912	2.38873	2.05551	2.11703	3.22555	2.5194	1.39966	0.691471	-3.05364	-0.228392	0.0750545	-0.353432
b0778	bioD	0			1	7	0.236618	0	0.657347	0.860266	1.19643	2.08947	2.46581	2.4738	2.0753	1.96165	2.14162	2.31264	1.47793	0.942975	-3.64103	-0.463119	-0.407074	-0.693338
b0779	uvrB	0			0	0	0.0820858	0	0.216813	0.658725	0.548227	0.493212	0.553413	0.537612	0.630224	0.639528	1.02612	0.516661	0.0010592	-0.0171465	1.03465	0.925848	0.790306	1.08363
b0780	ybhK	0			0	0	0.0238733	0	1.06382	0.17833	0.61905	0.519395	0.442888	0.145689	0.244585	0.2855	0.757535	0.808934	0.569151	0.0638974	-0.291814	-0.77425	-0.26899	-0.469061
b0781	moaA	1	10	FNR$1	0	2	-0.199534	0	1.364	1.82528	0.724463	1.16906	1.26027	1.04447	1.36983	1.71727	1.00873	1.36615	1.37777	0.921632	0.675321	-0.139603	0.480089	-0.0666818
b0782	moaB	1	10	FNR$1	0	0	-0.248657	0	1.00236	1.37347	0.878195	0.780681	0.715246	0.494073	0.847688	1.09069	1.05233	0.850533	0.996016	0.49231	0.865628	-0.37469	0.00690004	-0.276356
b0783	moaC	1	10	FNR$1	0	0	-0.287264	0	0.547428	0.528032	0.248113	0.32441	0.298259	0.200942	0.32697	0.699643	1.32822	0.990577	0.683368	0.0191934	0.380931	-0.245619	0.213939	-0.0502925
b0784	moaD	1	10	FNR$1	0	0	-0.003532	0	0.336154	0.396708	0.277622	0.303395	0.310205	0.164927	0.253748	0.679209	0.607543	0.172887	0.403759	-0.0489536	0.536383	-0.0967159	0.162284	-0.0274219
b0785	moaE	1	10	FNR$1	0	0	-0.179652	0	0.405983	0.25595	0.36083	0.400768	0.377281	0.244846	0.364648	0.793395	1.51815	0.747093	0.395505	-0.258214	-0.0885681	-0.300462	-0.0102247	-0.206849
b0786	ybhL	0			0	0	0.184796	0	-0.236344	-0.141584	-0.097555	0.0909502	-0.0175847	-0.00980632	-0.183139	-0.465873	-0.176721	-0.47605	-0.559878	0.166914	1.02207	1.31252	0.686479	1.04034
b0787	ybhM	0			0	0	0.589923	0	0.628659	0.812101	1.07725	0.950268	0.903418	0.97868	0.806506	0.571221	0.616382	-0.27401	-0.68578	-0.222415	1.01021	0.956922	0.0536513	0.186208
b0788	ybhN	0			1	0	0.837376	0	-0.148851	-0.365647	0.280125	0	-0.0273631	0.0118143	-0.0540758	-0.302638	-0.203734	-0.676121	-1.74567	-1.1601	1.02695	1.1519	0.467466	0.5213
b0789	clsB	0			0	0	0.229214	0	-0.468931	0.0803858	0.117784	0.2306	0.147737	0.320771	0.360252	0.374424	0.636619	-0.324136	-1.30768	-1.0771	0.502617	0.786744	0.181906	0.691593
b0790	ybhP	0			0	0	0.0539024	0	-0.435538	-0.479673	-0.196084	-0.0239295	0.0492918	0.219428	0.146354	0.349183	0.551616	-0.507629	-1.48965	-1.47213	0.537953	0.823112	0.389575	0.613907
b0791	ybhQ	0			9	0	0.557858	0	-4.59569	-4.839	-4.61876	-4.47565	-4.48087	-4.4859	-2.77579	-3.23716	-2.33165	-0.851914	-1.13898	-0.302777	0.202337	0.209917	0	0.153634
b0792	ybhR	0			0	0	-0.187912	0	-0.453425	0.397397	0.0287244	0.381904	0.386439	0.524946	-0.0657003	-0.057441	-0.2834	-0.404675	-0.936811	-0.660703	0.107696	0.782078	0.310183	0.53357
b0793	ybhS	0			0	0	-0.0247783	0	-0.500531	0.197865	0.387652	0.281448	0.1766	0.238614	-0.123778	-0.251005	0.151579	-0.0523151	-1.06172	-0.813481	0.231996	0.453863	0.124982	0.203303
b0794	ybhF	0			2	0	0.232898	0	-0.260037	0.855321	1.15576	0.949064	0.602755	0.748226	0.472543	0.335657	-6.55303	-6.46668	-0.70146	-0.295494	1.18343	0.810671	0.161091	0.393826
b0795	ybhG	0			0	0	0.399967	0	-0.772113	0.270901	0.370268	0.260361	0.069947	0.0429776	-0.384279	-0.232116	0.449113	-0.904596	-1.48176	-0.55548	0.629899	0.299295	-0.175999	0.325738
b0796	ybiH	0			0	0	-0.120198	0	-0.833984	0.111721	0.0855587	0.103987	-0.135278	-0.161893	-0.580237	-0.547701	-0.384813	-0.966241	-1.29295	-0.396565	0.818693	0.212672	0.021548	0.224722
b0797	rhlE	0			0	10	-1.6514	0	2.08361	2.17134	2.87148	2.7603	2.35271	2.48986	2.35666	2.69246	1.70908	1.74989	1.09394	-0.23197	-0.593556	0.417427	0.679012	0.730193
b0798	ybiA	0			0	0	-0.169009	0	0.253957	0.262028	0.087394	-0.0631366	0.0420878	0.0365595	0.0437822	0.239954	0.803944	0.58706	0.482227	0.501085	-0.415759	-0.0755493	-0.173731	-0.169009
b0799	dinG	0			0	0	-0.00097048	0	0.0556596	0.62477	0.0447034	0.0237013	-0.103295	-0.00458466	-0.210787	-0.127481	0.464666	0.353596	-0.0232234	0.11684	-0.38909	-0.469474	-0.226372	-0.013287
b0800	ybiB	0			0	0	0.152553	0	0.00188764	0.0440131	0.271912	0.481636	0.350966	0.262624	0.121038	0.321454	0.440228	0.282582	-0.0406946	-0.218347	0.394821	0.503727	0.148432	0.662993
b0801	ybiC	0			0	0	-0.168186	0	0.794315	0.523951	1.13677	1.0823	0.746343	0.479558	0.670589	0.813054	0.602099	0.13355	0.180316	0.119854	-0.13137	-0.332175	-0.403584	-0.482133
b0802	ybiJ	0			0	0	0.948402	0	1.01596	0.923379	0.755172	0.558722	0.462752	0.538261	0.00383328	0.202379	1.12215	-0.294632	-1.03919	-0.879189	0.360592	1.23641	0.445667	1.24939
b0803	ybiI	0			1	0	0.275874	0	-1.42183	-1.36797	-1.44484	-1.43823	-1.52607	-1.37112	-1.1408	-1.10424	-0.815056	-1.1501	-2.0057	-0.0222841	0.288629	0.702258	0.206995	0.487654
b0804	ybiX	0			0	0	0.352661	0	-0.312785	-0.626473	-0.641563	-0.482715	-0.294825	-0.265844	-0.290654	-0.0931397	0.205892	0.426867	-0.488386	-0.796781	-0.22313	0.614531	0.0602722	0.24773
b0805	fiu	1	6	CRP, Sigma70$1, 1	4	0	-1.06932	0	-0.913622	-2.46631	-1.99319	-1.69105	-1.38899	-1.37524	-1.37888	-0.989209	-1.50709	0.250646	-0.592612	-1.13406	-3.27063	-0.573965	-0.0113077	-0.407812
b0806	mcbA	0			2	0	0.306989	0	-2.26039	-1.20844	-0.660402	-0.182361	0.303977	0.401085	0.848558	0.938979	1.48108	0.820979	-1.04755	-1.93527	-0.0416296	0.777897	0.401211	0.865123
b0807	rlmF	0			0	2	-0.540512	0	0.75422	0.800599	0.625447	1.09851	1.06387	0.969211	0.907899	1.1341	0.429789	1.72156	1.91126	1.11552	0.153716	-0.10505	0.104782	0.0803095
b0808	ybiO	0			0	0	-0.543268	0	-0.222618	0.159569	-0.313933	0.197796	0.166146	0.11661	0.236011	0.419865	0.074039	0.179929	-0.164713	-0.300913	-0.0120048	0.716577	0.145042	0.858912
b0809	glnQ	1	16	NtrC, Sigma54$1, 1	0	0	0.0193002	0	-1.16663	-1.49693	-1.02628	-1.41631	-1.53476	-1.5121	-1.58193	-1.5085	-1.13832	-0.93342	-0.366189	0.361737	-0.0912924	-0.907844	-0.386934	-0.872399
b0810	glnP	1	16	NtrC, Sigma54$1, 1	6	0	-0.0423381	0	-1.25097	-1.62733	-1.8288	-1.66587	-1.73201	-1.55988	-1.73312	-1.6559	-1.4719	-1.02883	-0.433072	0.259464	-0.54976	-0.824927	-0.382703	-0.877176
b0811	glnH	1	16	NtrC, Sigma54$1, 1	9	0	-0.161096	0	-1.48701	-2.19034	-2.70306	-2.64263	-2.65345	-2.40479	-2.62605	-2.75704	-2.06378	-2.1016	-1.3228	-0.125693	-0.585236	-0.836212	-0.549625	-0.678339
b0812	dps	0			0	0	-0.0791685	0	0.0309589	-0.311727	0.288779	0.207962	0.384326	0.371345	0.309916	0.371345	0.544123	0.207962	-0.621473	-0.038712	0.813928	1.10295	0.695821	0.992198
b0813	rhtA	0			0	0	-0.0918647	0	0.454311	0.143057	0.958321	1.01879	1.16427	1.14231	0.849734	1.08337	1.03394	1.03562	0.764083	-0.00239753	0.306819	0.740349	0.587454	0.795624
b0814	ompX	0			0	0	0.246305	0	1.10643	1.41792	1.57542	1.48638	1.39217	1.36042	1.07478	0.843133	0.7221	0.375228	-0.527356	-1.25106	0.236853	0.316621	0.254429	0.32794
b0815	opgE	0			0	0	-0.122069	0	0.0184868	-0.700585	0.105971	-0.0684539	0.201915	0.0756687	-0.194623	-0.431768	-0.0365418	0.267318	0.0794134	0.00640054	-0.298092	-0.0131665	0.0438192	0.0438192
b0816	yliL	0			1	0	0.102734	0	-0.908398	-1.56662	-1.0385	-1.23319	-1.39236	-1.64383	-1.51503	-1.34732	-0.924364	-1.10972	-1.16066	-0.87832	-1.0512	0.194379	-1.19616	0.00147848
b0817	mntR	0			0	1	-0.0269037	0	0.877787	-0.762562	1.14118	0.942172	1.19794	0.807874	1.16016	1.10875	1.67883	1.47196	1.02624	0.00477028	-0.528205	-0.168257	-0.375145	-0.117719
b0818	ybiR	0			1	0	-0.301682	0	0.827919	0.129656	1.0034	0.907771	0.845161	0.918567	0.960309	0.990321	-1.07936	-1.70472	0.958111	0.464768	0.00123007	-0.00902012	-0.552543	-0.620092
b0819	ldtB	0			0	3	-0.0401436	0	1.29327	0.748764	1.48799	1.61603	1.82052	1.77474	1.5061	1.57707	1.51907	1.08748	0.963933	-0.908272	0.0723164	0.395844	0.193687	0.303128
b0820	ybiT	0			0	0	-0.3466	0	0.352708	0.441349	0.650216	0.749923	0.501046	0.349978	0.455629	0.394974	-0.718752	0.135755	-0.00884041	0.0950496	-0.302471	-0.2799	0.397527	-0.0998701
b0821	ybiU	0			0	0	0.0527539	0	0.504317	-0.648815	0.44466	0.465438	0.344894	0.135198	0.348358	0.586832	0.942815	0.535581	0.404097	-0.433775	0.303748	0.405307	0.34264	0.636827
b0822	ybiV	0			0	5	-0.347656	0	2.47055	0.852825	2.07087	1.99641	2.1014	1.52556	1.69749	1.53711	1.47159	1.38285	1.01664	-0.47659	0.46502	-0.0593219	0.452568	0.0395041
b0823	ybiW	0			0	0	0.101071	0	-0.10914	-0.606201	-0.402573	-0.203843	-0.106328	-0.176266	-0.178302	-0.292751	0.833526	0.580949	0.0544781	-0.678537	-1.00805	0.516665	0.0975522	0.688816
b0824	ybiY	0			1	1	0.0463644	0	0.250758	1.48639	-0.00847084	-0.00166634	0.0233105	0.265648	-0.894988	0.413317	0.897831	1.59329	0.350816	0.306157	-2.88901	0.308394	-0.124977	-0.989616
b0825	fsaA	0			0	0	0.103613	0	0.743833	0.969842	0.718628	0.730927	0.7477	0.598095	0.540551	0.649568	0.40852	0.67033	0.271236	-0.0364561	0.183566	0.397351	0.344803	0.629034
b0826	moeB	1	2	ArcA, Sigma70$1, 1	0	0	-1.18192	0	0.358334	0.149609	-0.215696	-0.146553	-0.234387	-0.0512408	-0.221308	-0.125925	0.147983	-0.235586	-0.229491	-0.427757	-0.787296	-1.03714	-0.401561	-0.764129
b0827	moeA	1	2	ArcA, Sigma70$1, 1	0	0	-0.708491	0	1.05073	0.612654	0.384717	0.335775	0.205745	0.205745	0.0473272	0.39096	0.665395	0.235293	0.444412	-0.0674089	-0.592031	-1.03795	-0.560619	-0.801035
b0828	iaaA	0			0	0	-0.0851652	0	0.678592	1.31974	0.761217	0.758502	0.638722	0.418987	0.711635	0.669456	0.03823	0.438386	-0.0494918	-0.0679298	-0.828733	-0.493877	-0.384915	-0.522748
b0829	gsiA	0			0	0	0	0	0.470235	0.755113	0.441764	0.345545	0.229246	0.175833	0.165619	0.176771	0.744934	0.885445	-0.104696	-0.440193	-1.17771	-1.0887	-0.59539	-0.750534
b0830	gsiB	0			0	0	0.388658	0	0.273483	0.491495	0.525229	0.31843	0.146455	0.109908	-0.0201702	0.0125064	0.843913	0.652395	-0.259452	-0.230251	-1.04314	-0.350973	-0.50591	0.0734569
b0831	gsiC	0			0	0	-0.312123	0	0.412294	0.615964	0.283916	0.46598	0.183058	0.351418	0.362178	0.351418	0.582412	0.601506	0.0451957	-0.192566	-0.82214	-0.198885	-0.458078	-0.230709
b0832	gsiD	0			0	0	-0.187887	0	0.458683	0.54402	0.440538	0.296	0.215015	0.307011	0.158677	0.210683	0.36551	0.669778	-0.169224	-0.551886	-1.42294	-0.42801	-0.587243	-0.422702
b0833	pdeI	0			1	0	-1.33362	0	0.796958	0.832587	1.22224	0.906677	0.746888	0.611774	0.259554	0.412386	-0.964491	0.812614	0.755745	0.694873	-4.0025	-0.756897	-0.0472176	0.438841
b0834	dgcI	0			1	2	0.241803	0	1.57638	1.49011	1.87841	1.69391	1.55309	1.57638	1.57007	0.962879	0.75592	-0.478189	-0.205058	-0.209939	-1.74275	0.394014	0	-0.27055
b0835	rimO	0			0	10	-0.853241	0	1.8221	1.4808	2.26321	2.20301	2.39249	2.24669	2.38427	2.33189	2.66288	2.84509	2.71371	1.4808	0.986426	-0.518714	0.26854	-0.499763
b0836	bssR	0			0	1	0.612615	0	-0.684024	1.71369	-0.0980046	0.154283	-0.0902371	0.771591	0.131197	-0.071274	0.76243	-0.35213	-0.744914	0.0160453	-0.137436	0.959042	0.540196	1.09423
b0837	yliI	0			0	0	0.110255	0	-0.717116	0.209003	-1.06924	-0.385341	-0.213966	-0.139166	-0.00919728	0.0833463	-0.467049	0.0842712	-0.21492	0.268906	0.714451	0.915045	0.956696	1.10778
b0838	gstB	0			0	0	0.0840556	0	0.64596	0.0183217	0.495841	0.397021	0.444294	0.201373	0.246724	0.172083	0.0618283	-0.330344	-0.154445	-0.120969	0.0384417	0.0549755	0.208129	-0.0226873
b0839	dacC	0			0	0	0.189494	0	-0.387284	-0.212045	0.0778652	0.110003	-0.100722	-0.174818	-0.195763	-0.0652931	0.130153	-0.496695	-1.23671	-0.48148	0.0376389	0.185366	-0.203747	0.0157202
b0840	deoR	0			0	3	-0.156261	0	1.60728	1.64563	1.38119	1.41904	1.38879	1.39227	1.28603	1.34944	-0.65578	0.062758	1.68674	0.310778	0.139995	-0.192859	-0.323543	-0.313631
b0841	ybjG	0			0	1	-0.149942	0	0.796914	1.11714	1.67055	1.05301	1.1109	1.15053	0.957659	0.81187	0.731815	0.602795	0.633719	-0.154502	0.0652778	-0.114298	-0.145285	-0.0554536
b0842	mdfA	0			0	0	0.360449	0	-0.317575	-0.403167	0.193906	-0.147983	-0.103317	-0.0935585	0.0625386	-0.0213108	-0.143924	-0.666673	-0.853427	-0.432131	0.67765	1.11673	0.206806	0.915101
b0843	ybjH	0			0	0	0.106836	0	0.24593	-0.553342	0.00905985	0.112949	0.00120042	0.0712079	-0.116978	0.0334124	0.599439	-0.326166	-0.288498	-0.0408623	0.206817	-0.196046	-0.219486	-0.373738
b0844	ybjI	0			0	0	-0.142602	0	0.516556	-0.249537	-0.0714217	0.189489	0.107984	0.139623	-0.0836344	0.0377299	0.259924	0.12413	-0.10881	0.156819	0.0649498	-0.482226	0.127778	-0.282309
b0845	ybjJ	0			0	0	-0.36465	0	0.86432	-0.117884	0.526441	0.708246	0.702643	0.34776	0.520861	0.696134	0.782765	0.634129	0.574215	0.549404	0.778077	-0.0310716	0.228286	-0.0254602
b0846	rcdA	0			0	0	0.132263	0	-0.9363	-1.37688	-1.20265	-1.25291	-0.937783	-1.24013	-0.986672	-1.06029	-0.911289	-0.110911	0.300818	0.865337	0.696377	-0.161854	-0.0333542	0.0112468
b0847	ybjL	0			0	0	0.092024	0	0.797692	0.86508	-0.0422714	0.765564	0.785339	0.785339	0.214566	0.575729	0.686027	0.600038	-0.0976852	-0.283865	0.0865537	0.331202	0.179659	0.285223
b0848	ybjM	0			0	2	0.206973	0	1.04426	4.93221	0.456389	0.597383	0.675837	2.28938	0.561836	0.543926	0.547914	0.112003	-0.214316	-0.173295	0.699756	0.269483	-0.0178022	0.180046
b0849	grxA	0			0	0	0.319973	0	0.71333	0.537264	1.05557	0.724141	0.884465	0.451733	0.541495	0.370385	0.0112049	0.60298	0.347007	-0.463753	-0.197978	-0.214737	-0.0929943	0.160388
b0850	ybjC	0			1	0	0.29074	0	1.12373	1.05	0.512537	0.31471	0.431512	0.489201	0.313713	0.255233	-1.60251	-1.41678	0.138876	0.183632	0.59097	0.182792	0.352853	-0.254765
b0851	nfsA	0			0	0	-0.0139305	0	0.784902	0.403863	0.222024	0.0473797	-0.0376143	-0.212394	-0.168226	-0.135587	0.225226	-0.0518829	-0.127338	0.209144	0.454926	-0.291551	-0.006736	-0.241339
b0852	rimK	0			0	0	-0.1783	0	0.671905	0.345989	0.484918	0.372522	0.523823	0.402604	0.361516	0.591732	0.559202	0.325226	0.735432	0.577517	0.168846	-0.197012	-0.11492	-0.417325
b0853	ybjN	0			0	1	-0.0747851	0	0.555181	1.53565	0.912633	0.989617	1.07513	1.36016	1.10491	1.32998	1.2595	1.70119	1.14398	0.293878	-0.854558	-0.616836	-0.470979	-0.567151
b0854	potF	1	16	NtrC, Sigma54$1, 1	3	0	0.262074	0	-1.79993	-2.84917	-1.19017	-1.13891	-1.44243	-1.61245	-1.32756	-1.28586	-1.26031	-1.04476	-1.18435	-0.927255	-0.199705	0.295904	0.0469967	0.230141
b0855	potG	1	16	NtrC, Sigma54$1, 1	2	0	-0.0404891	0	-1.92116	-2.39352	-0.877902	-0.732672	-0.93823	-0.975621	-0.712525	-0.923561	-0.93085	-1.01336	-1.06132	-0.383266	0.125177	0.52573	0.107626	0.458336
b0856	potH	1	16	NtrC, Sigma54$1, 1	4	0	0.00580358	0	-1.8847	-1.87054	-1.05467	-1.06476	-1.29672	-1.0583	-1.4512	-1.51811	-2.61754	-2.25884	-1.14102	-0.911507	-0.492978	0.320808	0.111665	0.153522
b0857	potI	1	16	NtrC, Sigma54$1, 1	1	0	0.0813918	0	-1.62218	-1.18635	-1.05843	-0.848884	-0.908472	-0.800573	-0.837196	-0.655081	-0.522047	-0.922345	-0.265802	-0.28082	-0.0792097	0.805576	0.177189	0.562742
b0858	ybjO	0			0	0	0.0221642	0	-0.377509	-0.399022	-0.121364	-0.0480696	0.198762	0.143674	0.150618	0.242985	0.370412	0.122618	-0.149529	-0.313552	0.471275	0.565986	0.118823	0.197216
b0859	rlmC	0			0	9	-0.435689	0	1.31403	1.20212	1.93265	1.9969	2.00155	2.18551	1.97586	2.04556	2.6092	2.04399	2.2529	1.20635	0.509262	-0.00860827	0.360491	0.257607
b0860	artJ	1	4	ArgR, Sigma70$-1, 1	1	1	-0.297275	0	0.491335	2.20048	-0.473542	-1.13609	-0.851963	0.0650023	-1.13537	-1.42026	-0.144829	1.5692	1.47943	0.709459	-2.04449	-1.46802	-0.198331	-1.17262
b0861	artM	1	4	ArgR, Sigma70$-1, 1	0	0	-0.153373	0	-0.334888	-0.208425	-0.126958	-0.220783	-0.145322	-0.110129	-0.574108	-0.515422	0.383566	0.880675	0.265443	-0.0963786	-0.602119	0.198109	0.357956	0.477737
b0862	artQ	1	4	ArgR, Sigma70$-1, 1	0	0	-0.0438466	0	-0.245772	0.12639	-0.278555	-0.144865	-0.0738953	0.26921	0.0608832	0.0365325	-0.0566294	0.759287	0.585964	0.35029	-0.0913284	0.430285	0.477729	0.411246
b0863	artI	1	4	ArgR, Sigma70$-1, 1	0	0	-0.189927	0	-0.548511	0.0645702	-0.447653	-0.459641	-0.519363	-0.384509	-0.60128	-0.384509	-0.23609	0.589243	0.318937	0.397442	-0.395943	0.141224	0.399901	0.37289
b0864	artP	1	4	ArgR, Sigma70$-1, 1	0	0	0.194688	0	0.161837	0.553594	0.166168	0.152593	0.418611	0.889573	0.398188	0.366067	1.20255	1.47091	1.00946	0.195638	0.282589	0.524118	0.461742	0.572054
b0865	ybjP	0			0	0	0.567707	0	-0.551389	0.0845178	-0.112299	-0.0158516	0.0546652	0.029709	0.245674	0.00675865	-0.324772	-0.431315	-1.1238	-0.298532	0.880269	0.928033	0.437087	0.834919
b0866	ybjQ	0			0	0	0.074095	0	-0.229323	-0.386219	-0.298785	-0.533458	-0.632183	-0.761298	-0.619032	-0.348946	-0.572821	-0.824302	-0.908555	-0.625835	0.342287	0.296405	-0.20245	0.148141
b0867	amiD	0			0	0	0.0538167	0	-0.111691	-0.213881	-0.319609	-0.246473	-0.478744	-0.52996	-0.436133	-0.219574	0.22957	-0.752673	-1.33108	-0.921056	-0.0230751	0.267591	-0.280269	0.140526
b0868	ybjS	0			0	0	-0.271759	0	0.844428	0.63643	1.08459	1.0393	0.989535	1.11948	0.874641	1.02307	1.30633	1.41034	1.08459	0.633284	-0.242423	0.118734	-0.191794	-0.0851373
b0869	ybjT	0			2	0	-0.103235	0	0.0170275	-0.0516454	-0.254449	0.213	0.0884108	0.159499	-0.0464442	0.0632427	-2.85116	-2.16381	-0.210638	-0.165868	-0.350898	0.19596	0.387353	0.169924
b0870	ltaE	0			0	0	-0.330611	0	0.435034	0.590914	0.626381	0.719684	0.578427	0.615957	0.501113	0.726102	0.138764	0.594978	0.538915	0.105453	0.127184	0.109303	0.0307851	0.107465
b0871	poxB	0			0	0	-0.154469	0	-0.566685	0.308438	-0.0355216	0.402247	0.337904	0.460036	0.419215	0.487792	0.0957529	-0.23222	-0.889138	-0.863514	0.169289	0.269058	0.232733	0.353222
b0872	hcr	1	10	FNR$1	0	1	-0.349501	0	0.41512	3.50943	0.480436	0.356062	0.207202	0.789797	-0.0263011	0.31176	0.680053	0.658869	0.347873	0.146356	-0.921105	-0.302411	-0.117694	0.171503
b0873	hcp	1	10	FNR$1	1	1	0.642643	0	0.981562	3.68249	0.675106	0.561769	0.73536	1.14319	-0.434588	0.561769	0.551931	-0.378971	0.134423	0.341826	-1.82581	0.48303	-0.290722	-0.300353
b0874	lysO	1	4	ArgR, Sigma70$-1, 1	0	0	-0.0786697	0	0.364801	0.206	0.700026	0.611793	0.820337	0.772469	0.81351	0.846016	1.04056	1.4079	1.23538	0.500195	0.520182	0.81749	0.200828	0.48999
b0875	aqpZ	0			0	0	0.346832	0	-0.583405	-0.958534	-0.506189	-0.278274	-0.139349	-0.0592758	-0.0113186	0.0528982	0.0714179	-0.674249	-0.859073	-0.934023	1.30884	1.03335	0.507014	0.825769
b0876	ybjD	0			0	0	0.32353	0	-0.0616394	0.0554783	-0.56912	-0.361296	-0.56912	-0.69474	-0.820987	-0.561015	-0.965688	-1.04369	-1.07496	-0.774503	-0.508083	0.0761883	-0.673808	0.277809
b0877	ybjX	0			0	4	-0.0651136	0	1.27162	1.69117	1.66591	1.59828	1.64663	1.48017	1.39796	1.44665	0.922936	1.21421	0.382251	-1.11725	-0.122034	-0.136766	-0.0901995	-0.286677
b0878	macA	0			2	0	0.0102267	0	0.361063	0.134417	0.147229	0.0468901	-0.152973	-0.204019	-0.110449	-0.119458	-7.31347	-7.70444	-0.702845	-0.395683	0.143181	0.138152	-0.0443733	-0.0259827
b0879	macB	0			0	0	0.188	0	0.0861823	0.00988999	0.00766919	0.0236838	-0.0666628	-0.0957406	-0.202754	-0.286761	0.424948	-0.419513	-1.01431	-0.58508	0.115932	0.314262	0.152323	0.437788
b0880	cspD	2	6, 15	CRP, Sigma70$1, 1; H-NS, Sigma70$1, 1	9	0	0.169888	0	-2.51147	-3.32466	-2.67056	-2.46867	-2.29235	-2.50256	-1.76069	-2.19374	-2.26473	-1.26413	-1.02105	-0.443355	-0.305617	-0.175758	-0.0647064	-0.132896
b0881	clpS	0			0	0	0.408298	0	0.0559116	0.368634	0.0397373	0.256913	0.29447	0.270567	0.46668	0.30726	-0.412308	0.0574496	-0.685785	-1.01566	-0.0117746	0.201806	0.0797289	0.0377155
b0882	clpA	0			1	0	0	0	0.436053	-0.454475	0.300851	0.206918	0.0895397	0.120675	0.0265016	0.0209366	-1.38294	-2.90016	-0.834348	-0.691806	-0.281773	-0.21624	-0.293438	-0.191523
b0884	infA	0			0	5	-0.311455	0	1.51047	1.47202	1.7301	1.64822	2.03874	2.28221	1.93177	1.55212	1.56492	1.23778	1.52616	-0.0211217	0.131717	-0.323936	-0.12401	-0.700387
b0885	aat	0			0	0	0.325186	0	0.328887	0.456943	0.398655	0.484597	0.547585	0.586912	0.531417	0.53878	0.124399	0.160963	-0.123325	-0.360041	0.233238	0.631883	0.189201	0.370918
b0886	cydC	2	2, 11	ArcA, Sigma70$1, 1; FNR, Sigma70$1, 1	0	0	0.109141	0	0.682034	0.972441	0.23786	0.141719	0.0168219	0.0411978	-0.204401	-0.143187	-0.323153	-0.259195	-0.0304736	-0.120196	-1.47815	-0.350287	-0.638631	-0.238725
b0887	cydD	2	2, 11	ArcA, Sigma70$1, 1; FNR, Sigma70$1, 1	2	0	-1.83414	0	1.38785	1.04258	0.814264	0.732089	0.512083	0.387504	0.211705	0.558934	0.762433	1.07364	0.895511	0.543408	-1.05763	-2.12622	-0.568647	-1.83666
b0888	trxB	0			0	3	-0.164001	0	1.17799	-0.102041	1.31472	1.41163	1.60725	1.1391	1.20571	1.33629	1.31806	1.67951	1.82763	0.621953	0.140731	-0.184409	0.296016	-0.153159
b0889	lrp	0			0	0	0.429159	0	0.00686299	-0.103739	0.188956	-0.136887	-0.170905	-0.269924	-0.713844	-0.435772	0.391675	0.0484355	-0.867909	-0.72997	-0.991649	-0.145543	0.229809	0.245529
b0890	ftsK	0			1	0	0.173496	0	0.293342	0.255543	0.325374	0.214611	0.0714369	0.0678394	-0.0484984	-0.125581	-1.07641	-1.75088	-0.200188	0.121048	-0.0847173	0.557508	0.230564	0.445444
b0891	lolA	0			0	0	0.0354236	0	0.363762	0.598075	0.458294	0.297382	0.109687	0.28896	0.0792615	0.186461	-1.04386	0.264321	-0.0937173	-0.134283	-0.305704	0.154119	-0.108055	0.0521431
b0892	rarA	0			0	0	0.0265828	0	0.108459	0.570765	0.508752	0.377306	0.301898	0.338856	0.282133	0.417264	0.796399	0.261541	-0.186588	-0.107998	-0.106721	0.311685	0.190842	0.176011
b0893	serS	0			0	2	-0.256765	0	1.36817	1.48152	1.53675	1.65921	1.57035	1.28819	1.455	1.32582	2.0991	0.980233	0.819913	0.342463	0.371702	-0.229535	0.164006	-0.243099
b0894	dmsA	1	11	FNR, Sigma70$1, 1	0	1	-0.448004	0	0.815322	5.59308	0.808369	0.933622	0.800276	0.757451	0.603834	0.417036	0.835962	0.434928	0.636272	0.530923	0.0369207	0.119018	0.224246	1.30427
b0895	dmsB	1	11	FNR, Sigma70$1, 1	0	1	0.200212	0	0.639426	4.83891	0.568872	0.715995	0.735841	0.574782	0.336587	0.502857	0.642505	0.308785	0.445093	0.318273	0.0465092	0.393424	0.146131	0.436983
b0896	dmsC	1	11	FNR, Sigma70$1, 1	0	0	0.21173	0	0.000930942	0.687023	-0.123778	-0.126527	-0.0991494	-0.148428	-0.280327	-0.182172	0.243037	0.065008	-0.283244	-0.47098	-0.185155	0.774471	0.22386	0.740178
b0897	ycaC	0			0	0	0.157687	0	-1.46878	-0.90671	-0.457345	-0.075745	0.393313	0.480977	0.125518	0.565673	0.930859	0.638916	0.402843	0.161037	1.3973	1.33071	1.24907	1.28886
b0898	ycaD	0			0	0	0.43704	0	-1.0322	-1.16433	-0.0844666	-0.00999966	0.29005	0.102214	0.373785	0.235656	-0.0540434	0.00350332	-0.0844666	-0.964887	0.749729	0.723063	0.873893	0.895406
b0899	ycaM	0			10	0	0.347967	0	-3.55853	-3.09734	-2.54772	-2.53858	-2.63673	-2.62249	-2.29818	-2.46857	-2.32995	-1.9085	-1.28583	0.155555	0.615986	-0.0292515	0.0353036	-0.172339
b0900	ycaN	0			0	0	-0.0643766	0	0.849269	0.41903	1.03777	0.940582	0.35256	0.395061	0.704324	0.370035	1.08149	0.409351	-0.44991	-0.347649	0.289752	-0.117569	0.0993436	-0.232677
b0901	ycaK	0			0	0	0.157229	0	0.532805	0.752405	1.05105	0.845236	0.805394	0.744994	0.216737	0.120755	-0.396075	-0.347611	0.252604	0.221176	0.606166	0.197884	0.373456	0.0291089
b0902	pflA	0			0	1	0.414646	0	0.141589	2.07504	0.308369	0.40403	0.46345	0.787715	0.436224	0.514479	-1.04649	-1.15157	0.024338	-0.355922	0.190651	0.665225	-0.0902446	0.251976
b0903	pflB	3	2, 6, 11	ArcA, Sigma70$1, 1; CRP, Sigma70$1, 1; FNR, Sigma70$1, 1	0	0	0.0644602	0	-0.117281	1.49173	0.349104	0.524137	0.508011	0.463445	0.335423	0.429086	0.456636	-0.0753097	-0.112257	-0.523395	-0.150269	0.373982	0.329686	0.541711
b0904	focA	3	2, 6, 11	ArcA, Sigma70$1, 1; CRP, Sigma70$1, 1; FNR, Sigma70$1, 1	0	2	0.341424	0	1.01578	4.2302	0.742662	0.871645	0.667042	3.09203	0.641802	0.447853	-0.253862	-0.176017	-0.705756	-0.376845	0.512419	0.324195	0.453675	0.386501
b0905	ycaO	0			0	0	0.102132	0	-0.243263	-0.0771579	0.567137	0.468256	0.27603	0.0434086	0.134065	0.104624	0.465222	0.43256	0.304032	0.675341	0.0496516	0.0215471	0.846194	0.272267
b0906	ycaP	0			0	0	0.463207	0	-1.19468	-0.66447	-0.476812	-0.637042	-0.548995	-0.397649	-0.396643	-0.639691	-0.45676	-0.949723	-1.44271	-0.345899	0.867145	0.536022	0.587821	0.569143
b0907	serC	0			0	6	-0.552243	0	1.54839	1.24738	2.18693	2.25659	2.20125	1.87228	1.98334	2.04891	1.36689	1.58028	1.37669	0.202474	0.135278	-0.526674	0.396426	-0.630992
b0908	aroA	0			0	2	-0.356698	0	0.643991	0.101988	1.30103	1.47806	1.35238	1.32145	0.927043	0.974417	2.49813	1.74522	0.30895	-0.809108	-0.446001	-0.846994	0.211232	-0.881455
b0909	ycaL	0			0	0	0.340737	0	-0.412148	-0.518709	0.162529	0.157811	0.165507	0.278882	-0.0651027	-0.0867543	0.818213	-0.158049	-1.03784	-1.3183	0.215402	0.928524	0.303868	0.70345
b0910	cmk	0			0	1	-0.149224	0	1.12641	1.13468	1.36471	1.2912	1.51752	1.60138	1.45477	1.31921	1.3279	1.34149	1.45972	0.596452	0.254509	-0.125287	0.214117	-0.0653801
b0911	rpsA	0			0	0	-0.719538	0	0.181092	-0.294181	-0.321113	0.254666	0.403414	0.181092	0.0334201	0	-0.361651	0	0.21205	-0.0457701	-0.814129	-0.321113	-0.0288839	-0.4043
b0912	ihfB	0			0	0	0.226968	0	0.396587	-0.305294	0.199165	0.226968	0.255952	0.153355	-0.0175736	-0.180045	0.169971	-0.430204	-0.786287	-0.814658	0.55114	0.409206	0.249846	0.339706
b0913	ycaI	0			0	0	0.354584	0	0.44389	0.602912	0.329936	0.448398	0.553649	0.537334	0.426659	0.439114	0.682675	0.440856	0.0401383	0.260199	0.0310451	0.189227	-0.081057	0.06699
b0914	msbA	0			0	0	-0.175476	0	0.754984	0.442498	0.918194	0.695242	0.515682	0.357386	0.405326	0.41489	-0.174609	0.60116	0.328521	0.434219	0.023954	-0.474783	0.31967	-0.372536
b0915	lpxK	0			0	0	0.0511801	0	0.24064	0.192401	0.50973	0.453886	0.317964	0.416486	0.23372	0.375246	-0.427066	-0.368715	-0.298	-0.0460593	-0.0707748	0.235616	0.215374	0.129417
b0916	ycaQ	0			0	0	-0.120882	0	0.24869	0.29086	0.319533	0.246402	0.25806	0.376875	0.124742	0.213784	-0.153223	0.132317	0.275482	-0.0104092	-0.342993	-0.213937	-0.0900658	-0.00766357
b0917	ycaR	0			0	0	-0.0374356	0	1.16512	0.917241	0.62966	0.800562	0.837836	0.919543	0.723897	0.908738	0.523268	1.07106	1.11193	0.463578	-0.368095	-0.2881	-0.0735676	-0.171893
b0918	kdsB	0			0	0	-0.107307	0	1.07992	0.890434	1.04767	1.05327	1.06476	0.987622	1.08572	1.07439	1.24301	1.39131	1.34987	0.720967	-0.00852192	-0.0576688	0.0896836	-0.0290442
b0919	ycbJ	0			0	1	0.224734	0	0	2.85801	-0.240922	0.000976243	-0.238285	0.173019	-0.300125	-0.265371	-0.289672	-0.62912	-0.859917	0.521871	-0.0565258	0.0652151	-0.265371	0.027547
b0920	elyC	0			0	1	-0.263996	0	0.585704	0.161232	0.794629	0.717132	0.772469	0.722543	0.504484	0.563885	1.51418	1.58975	0.731746	0.260732	-1.03979	-0.339321	-0.322567	-0.168144
b0921	smtA	1	15	H-NS, Sigma70$1, 1	0	0	-0.116126	0	0.360498	0.0923962	0.0424399	0.11694	0.126102	-0.149133	0.120819	-0.0435523	-0.359994	0.180399	0.416655	0.336972	-0.306418	-1.07078	-0.479827	-1.09393
b0922	mukF	1	15	H-NS, Sigma70$1, 1	0	0	-0.673822	0	-0.313259	-0.275457	-0.193609	-0.0960653	-0.240134	-0.378419	-0.383841	-0.422104	-0.656883	-0.0136158	-0.0245074	0.35393	-0.338174	-1.20389	-0.18317	-1.24394
b0923	mukE	1	15	H-NS, Sigma70$1, 1	0	0	-0.0768749	0	0.0990308	-0.273615	0.380363	-0.158588	-0.199982	-0.338401	-0.205479	-0.333095	-0.0790284	-0.519065	0.0062943	0.240966	-0.176833	-1.10486	-0.349451	-1.1061
b0924	mukB	1	15	H-NS, Sigma70$1, 1	0	0	0.112216	0	-0.0543059	-0.364209	-0.467288	-0.455118	-0.584448	-0.492869	-0.822888	-0.762253	-0.202536	-0.120342	-0.327707	0.0725253	-0.99876	-0.204455	-0.291175	0.00149394
b0925	ldtD	0			0	0	0.633273	0	-0.0608367	0.440065	0.556154	0.677588	0.51223	0.343829	0.695242	0.46746	0.57134	-0.159351	-0.707339	-0.113941	0.647982	0.773696	0.43606	1.05098
b0926	ycbK	0			0	0	0.144798	0	0.886861	0.763253	0.634993	0.784578	0.829065	0.820066	0.813239	0.895403	0.39795	0.368184	0.377268	-0.0601216	-0.36865	-0.315449	-0.245431	-0.583012
b0927	gloC	0			0	0	0.0276076	0	0.971293	0.883935	1.07724	1.05476	0.812421	0.838049	0.567422	0.608766	0.131673	0.59797	0.49131	0.188909	-0.445192	-0.274857	-0.0502886	-0.347477
b0928	aspC	1	10	FNR$1	0	0	-0.545041	0	0.916016	0.313043	1.32912	1.14972	1.1575	1.05625	1.0284	1.1575	1.32912	1.07375	1.30245	0.701668	-0.366753	-1.34762	-0.629474	-1.42747
b0929	ompF	1	5	CRP, Sigma38$1, 1	7	0	-0.114444	0	-0.99426	-0.946786	-0.911046	-1.38516	-1.93159	-2.37525	-2.4314	-2.8585	-2.70007	-1.12579	0.0766063	-0.218684	-2.43806	-1.59462	-1.11388	-1.37964
b0930	asnS	0			0	0	-0.52871	0	0.750967	0.14561	0.515261	0.787073	0.792331	0.269324	0.572761	0.600573	0.380486	0.874147	0.686566	-0.0125918	-0.891464	-1.00064	-0.300689	-0.821153
b0931	pncB	0			0	10	-1.20606	0	1.82392	1.70894	1.66635	1.9008	2.04647	1.94152	1.62686	1.60973	1.19776	1.76604	1.72764	0.223674	-0.597678	-0.912982	-0.161664	-0.772266
b0932	pepN	0			0	0	-0.295526	0	-0.0885318	-0.420194	-0.0299653	-0.280801	-0.395333	-0.290614	-0.524927	-0.340718	0.498806	-0.457464	-0.693421	-0.347932	-0.110447	-0.451703	-0.223937	-0.601991
b0933	ssuB	1	11	FNR, Sigma70$1, 1	0	0	0.111166	0	-0.0356532	-0.363568	-0.227266	-0.0542791	0.0855551	0.180372	0.0066024	0.219759	0.49186	0.55922	0.174176	-0.0467281	0.166117	0.444286	0.128357	0.530013
b0934	ssuC	1	11	FNR, Sigma70$1, 1	0	0	-0.0648397	0	0.669625	0.153732	0.0988813	0.181304	0.118656	0.240577	-0.189498	0.118656	0.835945	0.388507	0.196458	0.122258	-1.1526	-0.0612806	-0.100584	-0.00278709
b0935	ssuD	1	11	FNR, Sigma70$1, 1	0	0	-0.147241	0	0.668966	-0.0373509	0.117233	0.069959	0.0741273	0.188527	0.0868771	0.440182	0.554656	0.379526	0.646169	0.407966	-0.537647	-0.451033	-0.378817	-0.489549
b0936	ssuA	1	11	FNR, Sigma70$1, 1	0	2	-0.378417	0	0.910754	-0.0923684	0.114863	0.150427	0.0737268	0.145197	-1.00496	0.181691	0.786691	3.46887	0.209118	0.0322236	1.66456	-0.237536	-0.354358	-0.668052
b0937	ssuE	1	11	FNR, Sigma70$1, 1	0	0	0.697985	0	-0.116486	-0.268874	0.263144	-0.206223	-0.243289	-0.283644	-1.12393	-0.941938	0.0992234	-0.0343126	-0.969747	-0.930849	-1.3709	-0.599778	-0.135582	0.238046
b0938	elfA	0			0	0	0.111166	0	1.01896	0.941045	1.2269	1.20039	1.26344	1.31112	1.07766	0.873562	0.819924	0.773609	0.741667	0.605688	0.77746	0.465963	0.661689	-0.0262595
b0939	elfD	0			0	0	-0.0915815	0	0.256546	0.680851	0.81316	0.896227	0.878543	0.858036	0.742564	1.04778	0.943843	-0.323105	1.0312	-0.0102532	-0.697343	-0.0367027	1.48353	-0.771975
b0940	elfC	0			0	0	-0.462768	0	0.648379	0.632651	1.08663	0.648379	0.698894	0.70064	0.614747	0.394277	-0.189445	-0.077333	-0.155819	-0.382072	0.169463	0	-0.241299	-0.895223
b0941	elfG	0			0	0	0.393123	0	0.576738	0.420877	0.332045	0.40588	0.393123	0.385587	0.0255817	0.136756	-0.192563	-0.185128	-0.53604	-0.363532	0.370154	-0.11763	-0.126409	-0.639557
b0942	ycbU	0			0	0	0.0883072	0	0.61775	0.450118	0.210851	0.128138	0.0554386	0.00824732	-0.276119	-0.335659	-0.270364	-0.372885	-0.558941	-0.391512	0.0853727	-0.229174	-0.194299	-0.428489
b0943	ycbV	0			2	0	0.109282	0	0.329081	0.517179	0.511434	0.439726	0.235698	0.396894	-0.52058	0.188478	-4.05497	-4.13946	-0.061407	-0.225409	0.0173662	-0.308764	-0.141036	-0.658486
b0944	ycbF	0			0	0	-0.372971	0	0.712337	0.718932	0.760061	0.65694	0.584847	0.593031	0.60024	0.312334	0.881542	0.410837	-0.104611	-0.690559	-0.13329	-0.434564	-0.421017	-0.751298
b0945	pyrD	1	17	PurR, Sigma70$-1, 1	2	12	-1.34921	0	1.92474	1.8466	2.38689	2.22454	3.13268	3.0607	2.57171	2.40512	2.65114	4.55315	4.58643	2.58053	-1.09071	-1.72329	-1.35676	-1.82103
b0946	zapC	0			0	0	-0.189639	0	0.964429	1.01755	1.2445	1.17892	1.24158	1.2579	0.903869	1.07445	1.22431	1.11988	0.888176	0.172712	0.560234	-0.38858	-0.245364	-0.735619
b0947	ycbX	0			2	0	-0.49365	0	0.874083	0.64109	0.795618	0.53022	0.179269	-0.0758353	0.111199	0.116929	-5.30394	-7.9489	-0.744807	-0.104209	0.254772	-0.797865	0.0831791	-0.875806
b0948	rlmL	0			1	0	-0.600817	0	-0.023619	-0.258149	0.199734	0.209227	0.120528	0.21487	-0.110946	-0.0392604	0.677919	0.661716	0.188701	0.411396	-0.904197	-1.79348	-0.342233	-1.47887
b0949	uup	0			1	0	-0.431714	0	-0.267797	0.355258	0.0347334	0.131585	0.0260794	0.410303	0.0375611	0.0996202	-0.592728	0.360457	0.372001	0.473821	-1.72173	-0.500229	-0.307019	-0.212461
b0950	pqiA	0			0	0	0.685935	0	0.0071679	0.539076	0.385852	0.568811	0.694535	0.688033	0.832644	0.633959	0.595058	0.735213	0.518391	0.344045	0.913719	0.7893	0.493204	0.861782
b0951	pqiB	0			0	0	0.0526853	0	-0.434595	0.156095	0.27934	0.369565	0.27462	0.442023	0.544205	0.455667	0.220256	-0.181627	0.154507	-0.0475123	0.434739	0.297116	0.134273	0.164021
b0952	ymbA	0			0	0	0.502417	0	-0.401904	0.0597053	0.242524	0.303053	0.463776	0.416065	0.37592	0.464704	0.00327801	0.419501	0.412317	-0.261229	-0.0241133	0.590446	0.411154	0.716281
b0953	rmf	0			0	0	-0.177853	0	0	0	0.169351	0	0	0	0.169351	0.169351	0.169351	0	-0.177853	-0.729821	-0.177853	-0.41954	-0.177853	-0.177853
b0954	fabA	0			0	0	-0.232543	0	-0.462444	-0.6917	-0.308712	-0.0231884	0.159747	-0.0837763	-0.136414	0.279898	-0.448783	-0.756583	0.00846002	-0.0372098	-0.489794	-0.00624355	0.119831	0.0383126
b0955	ycbZ	0			0	0	0.155654	0	-0.426474	-0.00572916	0.0107782	-0.00695372	0.00151155	0.0278372	0	-0.114267	0.758563	0.543269	-0.3062	-0.307746	0.293173	0.715924	0.435731	0.565804
b0956	matP	0			0	0	0.26834	0	-0.352958	-0.408837	-0.779811	-0.839923	-0.741937	-0.94156	-0.902355	-0.965158	-0.294045	-0.264561	-0.732967	-0.484886	-0.0897466	0.103347	-0.0383864	0.330043
b0957	ompA	1	6	CRP, Sigma70$1, 1	0	0	-0.100577	0	0.75179	0.642668	1.29894	1.27644	1.03598	0.92191	0.988836	0.796218	1.01064	0.671624	0.40035	-0.535413	0.217556	-0.206308	-0.0213855	0.0241376
b0958	sulA	0			0	0	0.0895317	0	0.152776	0.432938	0.379174	0.566294	0.771735	0.976566	0.869207	0.900218	1.31324	1.18047	0.429577	0.436172	0.668095	0.580991	0.33068	0.559255
b0959	sxy	1	6	CRP, Sigma70$1, 1	0	0	0.44479	0	0.18399	0.128037	0.0389454	-0.0263477	0.0176582	-0.0529634	-0.0421589	0.0869932	0.883977	-0.213902	-0.455473	-0.198154	0.510492	0.414803	0.117526	0.45477
b0960	yccS	0			0	0	-0.262678	0	0.154541	0.116112	0.181223	0.312701	0.293657	0.330384	0.0364028	0.188167	0.24127	0.41068	0.252383	0.0829376	-0.598222	-0.769506	-0.10698	-0.412848
b0961	yccF	0			0	1	-0.648966	0	1.1476	0.941746	1.17974	1.33554	1.39765	1.63705	1.33272	1.21149	1.28119	1.37297	1.32322	0.437347	1.07375	0.387271	0.427036	0.167215
b0962	helD	0			0	0	-0.046636	0	0.231575	0.482287	0.204494	0.254973	0.0871585	0.145533	0.0815408	-0.0311327	0.075823	0.0572873	-0.24356	-0.378926	-0.426282	-0.288173	-0.231676	-0.17464
b0963	mgsA	0			0	0	0.0677939	0	-0.671724	-0.228488	-0.769831	-0.786197	-0.962986	-1.08364	-1.03457	-1.14789	-1.25533	-0.527406	-0.392426	-0.0270082	-0.842608	-0.697395	-0.522796	-0.624278
b0964	yccT	0			1	0	0.680104	0	-1.04513	-0.566553	-1.02672	-1.3915	-1.1701	-0.997826	-1.36941	-1.02287	-0.819734	-1.47828	-2.4463	-1.34544	-0.29892	0.71983	0.514785	0.709641
b0965	yccU	0			0	0	0.148668	0	-0.876607	-0.442389	-0.170304	-0.0565358	0.0100145	0.0304876	-0.146375	-0.21488	0.564463	-0.138235	-0.752806	-0.61371	0.597529	0.49432	0.168533	0.396049
b0966	hspQ	0			0	0	0.308269	0	-0.555309	-0.898258	-0.73359	-0.742767	-0.658634	-0.673246	-0.6089	-0.743946	-0.120287	-0.530065	-1.15814	-0.549195	0.560396	0.984611	0.579189	0.989345
b0967	rlmI	0			0	0	-1.12863	0	0.934486	0.157119	1.06095	1.04153	1.01954	0.730997	0.816202	0.734624	0.921724	1.38622	1.41131	1.04916	-0.284175	-1.1478	-0.280111	-1.18375
b0968	yccX	0			0	0	0.173113	0	-0.84832	-0.37351	-0.325944	-0.355771	-0.426715	-0.507074	-0.38459	-0.151818	0.0629229	-0.633281	-1.1168	-0.813764	0.497555	0.684325	0.195157	0.350219
b0969	tusE	0			0	0	-0.169593	0	0.706668	1.06927	0.644483	0.682483	0.636306	0.760336	0.593526	0.755893	0.937949	0.634628	0.263977	-0.056598	0.127673	0.411752	0.594682	0.629641
b0970	yccA	0			0	3	-0.166319	0	1.52063	1.9753	1.52375	1.47246	1.5987	1.69021	1.28662	1.2058	1.48095	1.32594	0.907908	0.251678	0.545775	0.702708	0.96563	0.488109
b0972	hyaA	3	1, 2, 19	AppY, Sigma70$1, 1; ArcA, Sigma70$1, 1; YdeO, Sigma70$1, 1	0	12	0.274109	0	-0.264771	1.6633	1.55105	2.29921	2.37706	2.98655	2.73615	3.09098	3.36337	2.72624	1.76881	1.61716	2.02702	1.9838	0.869412	1.43054
b0973	hyaB	3	1, 2, 19	AppY, Sigma70$1, 1; ArcA, Sigma70$1, 1; YdeO, Sigma70$1, 1	0	9	-0.272551	0	-0.520734	1.05521	1.54627	2.44371	2.5669	2.72883	2.83632	3.10082	3.65653	2.46133	1.64491	1.3126	1.96687	1.38472	0.844245	0.990065
b0974	hyaC	3	1, 2, 19	AppY, Sigma70$1, 1; ArcA, Sigma70$1, 1; YdeO, Sigma70$1, 1	0	8	0.218891	0	-0.166248	0.85398	1.22377	1.97146	2.25167	2.49426	2.54067	2.57547	2.8689	2.30471	1.44504	1.0268	1.61387	1.32822	0.820083	1.15674
b0975	hyaD	3	1, 2, 19	AppY, Sigma70$1, 1; ArcA, Sigma70$1, 1; YdeO, Sigma70$1, 1	0	7	-0.0904588	0	-0.306582	0.676248	1.07038	1.7423	2.12358	2.19446	2.29154	2.59795	4.04735	2.83716	1.31846	0.762666	1.26504	1.14847	0.344798	0.997609
b0976	hyaE	3	1, 2, 19	AppY, Sigma70$1, 1; ArcA, Sigma70$1, 1; YdeO, Sigma70$1, 1	0	7	0.221897	0	-0.155102	0.745069	1.34781	1.86019	2.14738	2.24955	2.55308	2.65673	3.38257	2.68487	1.5265	1.05822	1.29731	1.31853	0.606462	1.1806
b0977	hyaF	3	1, 2, 19	AppY, Sigma70$1, 1; ArcA, Sigma70$1, 1; YdeO, Sigma70$1, 1	0	8	-0.0902294	0	-0.0248527	1.03354	1.54497	2.2615	2.45193	2.64724	2.70692	2.7411	3.16631	2.85604	1.84353	1.01529	1.06462	0.855266	0.55242	0.658462
b0978	appC	3	1, 2, 19	AppY, Sigma70$1, 1; ArcA, Sigma70$1, 1; YdeO, Sigma70$1, 1	0	6	0.00155806	0	0.32574	0.663997	1.1582	1.45617	1.73271	1.72377	1.80201	1.85394	2.56031	2.142	1.32275	0.647187	0.683106	0.633448	0.477032	0.484046
b0979	appB	3	1, 2, 19	AppY, Sigma70$1, 1; ArcA, Sigma70$1, 1; YdeO, Sigma70$1, 1	0	4	0.0429339	0	0.200158	0.581745	0.925083	1.35456	1.46952	1.69198	1.81797	0.551342	2.21589	1.77906	1.08126	0.772725	0.868317	0.814654	0.380432	0.66925
b0980	appA	3	1, 2, 19	AppY, Sigma70$1, 1; ArcA, Sigma70$1, 1; YdeO, Sigma70$1, 1	0	1	-0.312169	0	0.207377	0.165332	0.601489	0.604152	0.711903	0.684363	0.778021	0.988304	1.7953	0.89889	0.128585	-0.0588093	0.558677	0.40343	0.268148	0.39971
b0981	etk	0			0	0	0.451786	0	-0.204975	-0.659103	0.0202639	0.262254	0.34626	0.362584	-0.268463	0.253995	1.05707	0.202428	0.00543388	-0.558586	0.0318894	0.839836	0.458675	0.876248
b0982	etp	0			0	0	0.104385	0	0.106239	-0.0817858	-0.121623	-0.0136323	0.0448454	0.00308225	0.0170201	-0.192705	0.367224	0.284795	-0.207422	-0.508603	0.101899	0.344112	0.0229776	0.214432
b0983	gfcE	0			0	0	0.0805846	0	0.44466	0.339537	0.217442	0.367075	0.326416	0.254513	0.0760398	0.46622	0.771092	0.502626	0.193669	0.282755	-0.0111619	0.0723316	-0.135309	-0.385592
b0984	gfcD	0			0	1	-0.0242723	0	0.380523	0.150692	0.497751	0.353603	0.282653	0.399058	-0.425172	0.0411783	1.82871	-0.205681	0.0746309	0.0238753	-1.00408	-0.438979	0.276575	0.180469
b0985	gfcC	0			0	1	-0.327264	0	0.579257	0.434345	1.03971	1.05932	1.22259	1.27122	-0.00203061	1.5347	1.28021	1.3909	0.958913	0.881294	1.83144	-1.4843	0	-0.72738
b0986	gfcB	0			0	0	0.09765	0	0.591036	0.00466121	0.443732	0.453627	0.774649	0.661349	-0.563274	0.520322	0.613334	-0.884892	-0.248804	0.103148	-0.349973	-0.388972	-0.777317	-1.10888
b0987	gfcA	0			0	12	-0.0615704	0	0.263854	1.04429	1.81848	2.30727	2.40554	2.64007	2.414	2.5634	2.66889	2.52861	2.44499	1.77344	1.85571	1.51466	1.71702	1.39143
b0988	insB-4	0			0	0	0.299186	0	-0.0070248	0.714276	0.00497756	-0.154708	-0.355639	-0.453792	-0.321558	-0.0917218	-0.479718	-0.411901	-0.290966	0.0433435	-0.230339	-0.0162806	-0.232567	-0.228303
b0989	cspH	0			0	11	-0.173079	0	2.31941	2.09547	2.53345	3.06793	3.90487	4.1409	3.03329	3.04068	2.24033	3.53045	1.87983	1.26609	0.805395	0.928636	0.72388	0.548967
b0990	cspG	0			0	13	0.079222	0	2.19167	2.45395	3.35808	4.08503	4.49005	4.861	4.15666	4.05996	4.21016	3.70937	3.25465	1.57913	0.493678	2.05516	1.56859	1.90244
b0991	ymcE	0			0	3	0.158859	0	1.21997	1.40994	1.79806	1.72869	1.6681	1.44846	1.57401	1.09869	1.20167	0.883788	0.649263	-0.0858095	-0.206588	-0.062142	-0.0341976	-0.316346
b0992	yccM	0			0	1	0.0910955	0	0.511216	3.3046	0.666455	0.63499	0.503096	0.858592	0.52915	0.0476732	0.224771	-0.233487	0.157512	0.197088	-1.56924	-0.153418	-0.0889471	-0.588654
b0993	torS	0			0	1	-0.178996	0	0.902307	1.2523	1.23661	1.17827	1.05547	1.08799	0.899019	0.989728	1.95414	1.02176	0.820876	0.889761	0.666171	-0.438674	0.559284	0.384688
b0994	torT	0			2	0	0.313609	0	0.560353	1.04862	0.2531	0.767849	0.705248	0.735277	0.639832	0.592213	-4.84618	-5.33	0.296148	0.18902	0.447113	0.825625	0.313609	0.542745
b0995	torR	0			0	0	-0.214581	0	1.11926	1.13756	1.34745	1.26539	1.43683	0.791344	1.07895	1.0305	1.53306	1.56279	1.14773	0.658407	0	-0.677987	-0.411465	-0.747376
b0996	torC	0			0	1	-0.300835	0	0.454241	0.520715	0.139483	0.424391	0.525428	0.501762	-0.00293756	0.59992	1.02988	0.94044	1.73163	0.59271	-0.24329	-0.140645	-0.140645	-0.283338
b0997	torA	0			1	0	-0.0712141	0	0.391747	0.300958	0.154654	-1.90801	0.196323	0.178078	0.160041	0.206251	0.442516	0.184679	0.0515931	-0.2026	-0.559842	-0.303813	-0.167018	-0.076601
b0998	torD	0			0	0	-0.0330754	0	0.269168	0.435444	0.120031	0.25416	0.171266	0.232296	-0.0249989	0.0540708	0.374497	0.398966	-0.115254	-0.549222	-0.70226	-0.0430512	-0.202419	0.0523889
b0999	cbpM	0			0	8	0.280682	0	-0.177845	1.20465	1.49215	1.73181	1.75884	2.08768	2.21105	2.38728	2.10236	1.03804	0.998983	0.946177	1.9098	1.74657	1.03191	1.43956
b1000	cbpA	0			0	9	-0.423937	0	-0.167567	0.980258	1.09702	1.58567	1.78415	2.06828	2.1946	2.35901	2.28467	1.8416	1.15583	0.971439	1.56077	2.00778	1.27156	1.77947
b1001	yccE	0			1	0	0.2325	0	0.472199	0.41085	0.656577	0.629183	0.763965	0.775537	1.07057	0.674974	-1.17297	-1.58541	-0.111714	0.575224	0.350102	0.528589	0.684691	-0.210649
b1002	agp	0			4	0	0.541373	0	-2.81902	-2.00142	-1.85022	-1.70107	-1.54092	-1.52706	-1.11131	-1.41889	-1.19423	-1.01363	-0.431557	0.463822	0.677434	0.845026	0.378879	0.9615
b1003	yccJ	0			0	0	0.131508	0	-0.761411	-0.331239	-0.0538071	0.270209	0.508859	0.458767	0.471112	0.544472	0.80349	-0.298967	-0.647859	-0.447502	0.86814	1.15207	0.674358	0.933903
b1004	wrbA	0			0	0	0.142339	0	-0.953011	-0.209994	-0.266992	-0.126618	0.00654669	0.0290693	0.0182513	0.300999	0.608594	-0.686091	-1.12392	-0.317275	0.835895	0.824003	0.418538	0.770288
b1005	b1005	0			5	0	0.163157	0	-2.59467	-2.12204	-1.43231	-1.25456	-1.11015	-1.00498	-0.906458	-1.06592	-0.816901	-1.90669	-3.13607	-2.75181	0.707422	1.38522	1.3398	1.54626
b1006	rutG	1	16	NtrC, Sigma54$1, 1	0	0	0.327942	0	-0.00584559	-0.0892807	-0.149042	0.0547881	0.0301609	-0.0796214	0.0301609	-0.0611613	0.173263	-0.196603	-0.756381	-0.756381	0.291841	0.690732	0.309234	0.880004
b1007	rutF	1	16	NtrC, Sigma54$1, 1	1	0	0.339202	0	0.686414	0.0607224	0.088958	0.10724	0.0973906	0.119084	-1.57107	0.16313	1.01416	-0.424652	0.235446	-0.203434	-2.02742	-0.440577	-0.185219	-0.204895
b1008	rutE	1	16	NtrC, Sigma54$1, 1	0	1	-0.463351	0	0.608431	-0.0167093	-0.290259	-0.203268	-0.208463	-0.0519155	-0.321976	1.06871	0.837296	2.05394	0.25172	-0.380773	0.936445	-0.344677	-0.470022	-0.650841
b1009	rutD	1	16	NtrC, Sigma54$1, 1	1	0	-0.0574016	0	0.812959	0.492425	0.318508	0.416841	0.376383	0.364166	0.683357	0.422141	0.597984	-0.192091	0.303591	0.140433	-3.81582	0.437975	-0.00156704	-0.274068
b1010	rutC	1	16	NtrC, Sigma54$1, 1	1	0	-0.0889019	0	0.648537	0.304622	0.196265	0.013751	0.347539	0.187545	-1.58183	0.119754	-1.21882	0.347539	0.0448923	-0.221988	-3.09729	-0.0649979	-0.215866	0.0329031
b1011	rutB	1	16	NtrC, Sigma54$1, 1	1	0	0.0227288	0	0.337047	-0.017004	-0.418277	0.112523	0.156681	-0.0248873	-0.831316	-0.304214	0.302625	-0.0946591	0.297319	-0.0946591	-3.6187	-0.73833	1.01125	0.509133
b1012	rutA	1	16	NtrC, Sigma54$1, 1	1	1	-0.175435	0	1.63526	0.519033	0.243034	0.199131	0.378019	0.151064	-1.02865	-0.370491	1.26127	-2.47869	-0.167815	-0.12542	1.22504	-0.273427	-0.484886	-0.189803
b1013	rutR	0			0	0	-0.136185	0	0.365752	-0.391084	0.0321849	0.0724701	0.109658	-0.180808	-0.0239998	0.0870712	0.300496	0.424876	0.0310297	-0.266086	-0.180808	-0.0309946	0.252656	0.404052
b1014	putA	0			1	0	0.671159	0	-0.750799	-2.66663	-0.750799	-0.626991	-0.809585	-0.805964	-0.461172	-0.336846	-0.000938264	1.33287	-0.485646	-0.229947	-0.671522	-0.489602	-0.494351	0.0498547
b1015	putP	0			6	0	-0.476925	0	-0.975675	-1.74648	-1.57914	-1.73281	-1.84715	-1.88372	-2.02382	-1.77934	-1.50592	-1.47129	-1.22148	-0.0425586	-1.26271	-0.905201	-0.778534	-0.87409
b1017	b1017	0			1	0	-1.0051	0	0.553053	-2.05192	-0.192851	-0.0912203	0.398389	0.0588401	0.637103	0.903053	1.05188	1.2641	0.329199	-0.849697	-1.29064	-0.476833	-0.0283745	-0.273577
b1018	efeO	0			1	0	-0.381743	0	0.17244	-1.47045	-0.405967	-0.267825	-0.0517303	0.0869177	-0.0338748	0.144135	0.0277629	1.47127	0.488345	-0.216442	-2.38018	-1.17659	0.0239828	-0.997319
b1019	efeB	0			0	0	-0.212681	0	0.355454	-0.160939	-0.062719	0.0466229	0.161212	0.373432	0.183019	0.170739	0.460049	1.18397	0.281701	-0.331984	-1.19987	-0.282214	0.0110227	-0.344717
b1020	phoH	0			2	0	0.341655	0	-2.5644	-3.27701	-0.767239	-0.684854	-0.377908	-1.29572	0.040636	-0.0632029	0.0450593	0.550343	-0.178653	-0.737583	-0.303042	0.305987	-0.187897	0.486384
b1021	pgaD	0			0	0	0.752595	0	0.915077	0.841746	1.30575	1.08729	1.11158	1.17037	0.927402	0.841746	0.894769	0.0469617	-0.0593911	-0.573482	-0.542775	0.0858895	-0.0985004	-0.0338855
b1022	pgaC	0			1	0	-0.106171	0	-0.0664818	0.141981	0.579244	0.856157	0.601968	0.418918	0.412017	0.688607	0.809547	-0.00352873	0.842692	0.749939	-2.30776	-0.342786	-0.0836976	0.0145697
b1023	pgaB	0			2	0	-0.0635135	0	0.208324	0.360589	0.638276	0.816693	0.707004	0.909653	1.11055	0.558994	0.965769	0.348147	0.478077	0.642669	0.269534	-2.73518	-0.415782	-1.93928
b1024	pgaA	0			1	1	0.166107	0	0.350086	0.599627	1.10376	1.24714	1.25083	1.4321	1.83356	1.42868	-0.78254	-0.221223	0.861492	0.820336	-2.68206	0.121038	-0.0170576	-0.226891
b1025	dgcT	0			0	1	0.249085	0	0.515663	0.905347	1.48664	1.73926	1.47383	1.27166	1.084	1.39993	0.315959	0.222669	0.0549954	-0.062912	0.275085	0.243203	-0.182468	-0.695111
b1028	ymdE	0			1	0	0.384337	0	-0.0176003	0.144918	0.013054	-0.185558	-0.164805	-0.207666	-1.89966	-0.713425	0.750167	0.0673505	-0.248143	-0.430739	-0.206194	0	0.170867	0.430881
b1029	ycdU	0			0	1	0.145061	0	0.279959	0.0880868	0.516076	0.683809	0.875817	0.894865	1.28138	1.04769	1.42332	1.55465	0.147995	-0.077653	1.65426	1.10176	0.697423	0.431872
b1030	b1030	0			1	0	-0.189749	0	0.123812	-0.211018	0.108238	0.154497	0.237563	0.0765438	-0.600815	0.378983	0.914176	-0.513565	0.0821878	-0.711866	-1.64001	0.820985	0.0140827	0.110289
b1031	b1031	0			1	0	-0.299576	0	0.184158	0.0270195	0.376515	0.447122	0.224167	0.317855	-1.11938	0.43304	1.47003	-0.251659	-0.251659	-0.860723	-3.28619	-0.104746	-0.0282987	-0.100294
b1033	ghrA	0			0	0	-0.117334	0	1.01294	0.818371	0.648239	0.531305	0.304948	0.0904774	0.0842811	0.0793068	-0.481841	-1.1021	-0.176271	0.0419012	-0.137212	-0.700028	-0.587222	-0.433516
b1034	ycdX	0			0	0	-0.212461	0	1.17206	0.899935	0.972113	0.909144	0.791017	0.795694	0.500436	0.478669	0.57606	0.605666	0.222911	-0.0984721	0.100406	-0.546771	-0.24515	-0.481467
b1035	ycdY	0			0	0	-0.26694	0	0.720611	0.335609	0.432587	0.464296	0.321344	0.262166	0.21951	0.156311	0.227275	0.0372769	0.0407441	-0.170019	-0.351601	-0.890316	-0.37457	-0.752503
b1036	ycdZ	1	6	CRP, Sigma70$1, 1	0	0	-0.491196	0	1.30244	0.912506	1.15441	1.09951	1.32227	1.29075	1.19436	1.04993	0.472676	1.22536	0.284567	-0.31122	-0.0342473	0.225188	0.429647	0.305765
b1037	csgG	1	5	CRP, Sigma38$1, 1	1	0	-0.176723	0	-0.136002	-1.66242	-0.701859	-0.708883	-0.826677	-0.976347	-1.03426	-0.982985	-0.260337	-1.16	-1.3405	-1.01639	0.264308	0.178289	0.610822	0.257481
b1038	csgF	1	5	CRP, Sigma38$1, 1	1	0	0.202928	0	0.00989347	-1.68685	-0.345964	-0.37851	-0.522915	-0.905249	-0.526933	-0.55178	-0.0387199	-1.44854	-1.28706	-0.895619	0.795904	0.218658	0.679116	0.173027
b1039	csgE	1	5	CRP, Sigma38$1, 1	3	0	-0.180778	0	-0.167517	-1.71033	-0.689993	-0.701939	-0.842918	-1.30177	-0.846613	-0.808932	-0.58289	-1.80555	-1.83656	-1.24091	0.160755	-0.14692	0.398762	-0.17621
b1040	csgD	1	5	CRP, Sigma38$1, 1	2	0	0.15866	0	-0.485166	-1.54739	-0.777885	-0.904628	-1.16231	-1.4473	-1.28176	-1.0786	-0.368696	-1.63083	-1.68604	-1.37169	0.174463	-0.255402	0.340453	-0.0232074
b1041	csgB	0			3	0	0.177853	0	0	-0.114722	0	0	-0.302339	-0.591358	-0.786071	-0.838652	-1.07389	-1.81077	-2.11843	-1.73286	0.347205	0.177853	0.177853	0.177853
b1042	csgA	0			3	0	0	0	0	0	-0.169351	0	0	0	-0.461927	-1.00819	-1.36816	-1.72153	-2.08775	-1.8742	-0.899172	0	0	0
b1043	csgC	0			9	0	-0.0287482	0	-0.434376	-3.05178	-0.699553	-1.1157	-1.80299	-2.2087	-2.1481	-2.54388	-2.27771	-3.56488	-3.66145	-3.57414	-0.818093	-0.505294	-0.213823	-0.44081
b1044	ymdA	0			2	0	0.412815	0	-1.06189	-1.46912	-0.959098	-0.905341	-0.855553	-1.28634	-0.922529	-0.696467	-0.3335	-0.94112	-1.89112	-1.71976	0.54739	0.949345	0.299659	0.814541
b1045	ymdB	0			0	0	-0.0053433	0	-0.542044	0.236817	-0.0205927	-0.0231678	-0.14586	-0.0205927	-0.149772	0.100253	0.729289	-0.302531	-1.23311	-0.718069	-0.086105	0.283503	-0.0924798	0.416351
b1046	clsC	0			0	0	0.35224	0	-0.199867	0.0570015	0.0108002	0.108639	0.12704	0.29603	-0.511021	-0.306555	0.227553	0.279679	-1.23966	-0.93085	0.290605	0.982902	0.573243	1.17805
b1047	opgC	0			0	0	-0.221257	0	-0.120987	-0.687886	0.246953	0.202432	0.320182	0.281767	-0.00794084	-0.190972	0.540029	0.161623	-0.0584754	-0.131966	0.102861	0.607227	0.21874	0.447098
b1048	opgG	0			0	0	-0.277962	0	0.179811	0.353174	0.372982	0.35457	0.0837743	-0.00776457	0.019804	0.0236355	0.444219	0.169414	0.158137	0.247602	0.152021	-0.29666	0.210461	0.019804
b1049	opgH	0			0	0	-0.240902	0	-0.598589	-0.323897	-0.232378	-0.282758	-0.314771	-0.298157	-0.429918	-0.306423	0.185572	-0.346615	-0.429302	-0.364731	-0.598589	-0.0866542	-0.23855	0
b1050	yceK	0			0	0	0.562347	0	-0.124743	0.108625	-0.0899506	0.121928	0.141672	0.256088	0.141672	0.141672	0.390224	0.10456	-0.139247	-0.283658	0.29894	0.553473	0.00358867	0.336629
b1051	msyB	0			0	0	0.456391	0	-0.95647	-1.05616	-0.515438	-0.20148	0.0779605	0.0440172	0.106659	-0.147485	-0.277827	-0.53946	-0.783936	-0.303705	1.29254	0.798834	0.935613	0.805979
b1053	mdtG	0			0	1	0.136024	0	1.01721	1.81461	1.05781	1.25602	1.14277	1.39902	1.05669	0.877056	1.26569	1.05781	0.376523	-0.0737258	0.353938	0.654121	0.313924	0.496766
b1054	lpxL	0			0	0	-0.0121327	0	0.550827	0.803573	0.360072	0.0273005	0.171946	0.204763	-0.119619	-0.0908956	-0.0167272	0.222533	-0.0811478	-0.224363	-0.292419	0.405658	-0.0311688	0.146799
b1055	yceA	0			2	2	-1.23858	0	0.770882	-1.36919	0.689879	0.59025	1.09638	0.455585	0.620517	0.926413	0.963504	2.52394	1.93739	0.653365	-1.18947	-1.98569	-0.681781	-1.70096
b1056	yceI	0			1	0	0.351089	0	-0.569863	-0.725706	-0.381557	-0.239582	-0.463261	-0.570461	-0.729701	-0.764902	-1.59497	-1.34139	-0.85857	-0.221274	0.0090082	0.155065	0.0242048	0.22171
b1057	yceJ	0			0	0	0.0380656	0	0.623121	-0.351137	0.77036	0.694022	0.916893	0.510613	0.525603	0.780271	1.05096	0.395096	0.417514	-0.195909	0.145997	-0.0505855	0.124692	-0.267954
b1059	solA	0			0	0	-0.494922	0	1.3198	0.648287	1.21268	1.23949	1.27987	0.84292	0.681105	0.659275	1.08905	0.671415	0.613048	0.360343	0.392092	-0.497501	0.294575	-0.338675
b1060	bssS	0			0	1	0.600443	0	-0.330745	1.33995	-0.111606	0.162838	0.284537	0.537297	0.620299	0.236749	-0.166409	-0.0101397	-0.103184	0.303892	1.70623	1.56786	1.21237	1.55843
b1061	dinI	0			0	1	-0.105356	0	0.536193	0.0561797	0.436299	0.484068	0.931265	1.12891	0.852328	0.790334	0.448629	1.4419	2.12865	1.20526	-0.457357	0.147159	0.300202	0.470726
b1062	pyrC	1	17	PurR, Sigma70$-1, 1	4	3	-1.19115	0	0.837636	0.735009	1.32178	1.21336	1.66446	1.35459	1.02269	1.1127	1.01427	2.59389	2.86269	1.50147	-2.08492	-2.80441	-1.68908	-2.36141
b1063	yceB	0			0	9	0.0923657	0	1.64136	1.36097	1.6536	1.87091	2.22081	2.28762	2.01222	1.80344	1.99351	1.68818	1.43775	0.236744	0.293508	0.686058	0.342387	0.440694
b1064	grxB	0			0	0	-0.0416729	0	0.750363	0.832468	0.323194	0.5227	0.6872	0.793354	0.6872	0.927939	0.642915	0.824946	0.503684	0.050128	0.0402129	0.620159	0.492763	0.625493
b1065	mdtH	0			0	8	0.133949	0	0.781618	1.8092	1.8092	1.89047	1.85437	1.97799	2.21458	2.23146	2.68037	1.53608	1.3873	0.638926	0.249206	0.0420293	0.0555112	0.372508
b1066	rimJ	0			0	0	-0.00715232	0	0.139572	0.0425435	-0.137306	0.0408546	-0.0174371	-0.302689	-0.045439	0.12813	-0.537795	0.255716	0.336433	0.471062	-0.767037	-0.303581	-0.378301	-0.2157
b1067	yceH	0			0	0	-0.0785676	0	0.162561	-0.0873846	0.13916	0.0996343	-0.185813	-0.344893	-0.392406	-0.0390461	-0.156935	-0.929779	-0.0056343	0.369026	-0.191387	-0.538937	-0.526966	-0.26915
b1068	yceM	0			0	0	-0.273315	0	0.116566	-0.222157	0.063896	0.0283959	-0.0749582	-0.348724	-0.332408	-0.116671	0.423678	-0.137467	-0.41915	-0.00553125	-0.15711	-0.523253	-0.428153	-0.337788
b1069	murJ	0			0	0	-1.21	0	0.517559	0.10739	1.00312	0.951143	0.860174	0.470431	0.670185	0.741587	0.212976	0.960753	0.853247	0.788783	-0.409372	-0.534839	0.529455	-0.433011
b1070	flgN	1	9	FlhDC, Sigma70$1, 1	14	0	-0.509478	0	0.0445563	-3.00559	-4.76723	-5.57501	-5.6775	-5.72658	-5.57386	-5.45147	-5.42251	-4.79301	-1.88272	-0.691409	-1.761	-1.78269	-1.98324	-1.7652
b1071	flgM	1	9	FlhDC, Sigma70$1, 1	13	0	0.166132	0	-0.870057	-2.74144	-4.80925	-5.3757	-5.50532	-5.51749	-5.4233	-5.20301	-5.16376	-4.22199	-1.60337	-0.728785	-1.18139	-1.84206	-2.02658	-1.94571
b1072	flgA	1	9	FlhDC, Sigma70$1, 1	12	0	-0.499289	0	-0.0736177	-4.3307	-4.8559	-5.29933	-5.37598	-5.36539	-4.07591	-3.74525	-3.57394	-2.2385	0.559134	0.721677	-1.70563	-2.18959	-1.52849	-1.82252
b1073	flgB	1	9	FlhDC, Sigma70$1, 1	13	0	-0.372286	0	-0.582956	-5.34046	-6.83918	-8.12424	-8.62834	-8.75995	-5.06214	-4.52832	-5.53159	-3.06006	-0.200021	0.0638432	-2.2466	-2.5317	-1.97353	-2.32076
b1074	flgC	1	9	FlhDC, Sigma70$1, 1	12	0	-0.83817	0	-0.438357	-5.07924	-6.3834	-7.66869	-8.26856	-8.37606	-4.7687	-4.36974	-4.91453	-3.0377	0.0690454	0.159112	-1.94158	-2.30086	-1.54926	-1.88352
b1075	flgD	1	9	FlhDC, Sigma70$1, 1	13	0	-0.280596	0	-0.605752	-5.05801	-6.47843	-7.60797	-8.19873	-8.39192	-5.94237	-4.68293	-4.495	-2.94221	-0.134635	0.0982558	-1.79822	-2.46061	-1.71784	-2.12637
b1076	flgE	1	9	FlhDC, Sigma70$1, 1	13	0	-0.692469	0	-1.20097	-5.33664	-6.53456	-7.51977	-7.7741	-7.85411	-5.14392	-4.86088	-4.38074	-3.4906	-0.524106	-0.24821	-2.24933	-2.80239	-1.70221	-2.42571
b1077	flgF	1	9	FlhDC, Sigma70$1, 1	13	0	-0.270777	0	-1.22354	-5.27885	-6.54359	-7.2236	-7.62741	-7.5308	-5.16649	-4.65719	-4.39372	-3.70495	-0.373123	-0.23418	-2.38148	-2.35802	-1.86263	-2.0428
b1078	flgG	1	9	FlhDC, Sigma70$1, 1	13	0	-0.516989	0	-1.40121	-5.08003	-6.10766	-6.86776	-7.1448	-7.07837	-4.94811	-4.67799	-4.18673	-3.2974	-0.14269	-0.0332728	-2.32825	-2.27442	-1.89641	-2.01118
b1079	flgH	1	9	FlhDC, Sigma70$1, 1	13	0	0.267417	0	-0.935332	-4.74525	-5.7783	-6.33728	-6.58741	-6.43412	-4.76784	-4.34933	-4.58824	-3.38145	-0.243688	-0.217966	-2.22529	-1.95156	-1.7792	-1.85086
b1080	flgI	1	9	FlhDC, Sigma70$1, 1	13	0	0.0685056	0	-0.999565	-4.55629	-5.59522	-5.92555	-6.35391	-6.26391	-4.68123	-4.37667	-4.76125	-3.63442	-0.363459	-0.0802974	-2.47646	-2.03472	-1.97301	-1.90386
b1081	flgJ	1	9	FlhDC, Sigma70$1, 1	13	0	-0.507302	0	-1.06596	-4.6208	-6.19047	-5.98305	-5.75183	-5.69033	-4.68372	-3.98509	-9.13886	-9.50688	-0.5376	-0.177932	-2.85779	-2.36043	-1.95639	-2.60235
b1082	flgK	1	18	Sigma28$1	14	0	0.312537	0	0.490458	-3.21387	-5.83834	-6.57185	-6.75197	-7.00898	-6.43342	-6.14551	-5.50697	-5.0331	-1.69422	-0.754767	-1.63406	-2.08241	-2.21995	-1.82307
b1083	flgL	1	18	Sigma28$1	11	0	0	0	0.436008	-3.15936	-4.86857	-5.64851	-5.84621	-5.84935	-5.78468	-5.52822	-5.57809	-5.36895	-1.56491	-0.950666	-1.40209	-1.80796	-1.83871	-1.48107
b1084	rne	0			0	0	-0.299178	0	-0.611008	-0.734081	-0.558856	-0.641125	-0.592823	-0.567909	-0.900327	-0.893447	-0.158743	-0.0234405	-0.412132	0.0505491	-1.21182	-0.491742	-0.299178	-0.307991
b1085	yceQ	0			4	3	0.787716	0	-1.49677	-1.50522	-1.26558	-1.35391	-1.63327	-1.75415	-1.52654	-1.47685	-1.33129	-1.96411	-1.94833	-1.02012	1.45338	2.31862	1.65865	2.11301
b1086	rluC	0			0	0	0.123999	0	0.687975	0.202152	0.994529	0.735487	1.05723	0.961036	0.646528	0.928981	1.56654	1.11187	1.47497	0.476331	0.331245	-0.148462	-0.261933	-0.404801
b1087	yceF	0			0	0	0.268974	0	0.193547	0.394936	0.423572	0.327492	0.493091	0.382213	0.401482	0.0704199	0.416059	0.119592	-0.258793	-0.327102	0.554935	0.382213	0.532334	0.304117
b1088	yceD	0			0	0	-0.0725725	0	0.132883	0.327491	0.45735	0.296533	0.210814	0.313026	0.279523	-0.279615	-0.0530052	0.313026	0.518855	0.45735	-0.24621	-0.24621	0.100995	-0.160384
b1089	rpmF	0			0	0	-0.0735738	0	0.130105	0.457532	0.457532	0.412906	0.28782	0.235239	0.198295	0.212728	0.613303	0.306921	0.412906	0.457532	-0.382173	-0.28355	-0.180354	-0.269111
b1090	plsX	0			0	0	-0.29443	0	0.510585	0.445421	0.878379	0.890681	0.995008	1.0628	1.06779	1.15685	1.30005	1.51689	1.13751	0.651205	0.354107	0.0333667	0.497881	0.0269027
b1091	fabH	0			0	0	-0.293298	0	0.0920324	-0.0649199	0.624459	0.431527	0.331629	0.413477	0.299091	0.498147	-0.613911	-1.05013	0.498147	0.362414	-0.275857	-0.494591	-0.262331	-0.476852
b1092	fabD	0			0	0	-0.271201	0	-0.010535	-0.0709829	0.173326	0.105453	-0.0627024	-0.0307566	-0.186455	-0.0349573	0.496726	0.504784	0.307181	0.170875	-0.527677	-0.577537	-0.134143	-0.26079
b1093	fabG	0			0	0	-0.179427	0	-0.56381	-0.638158	-0.650571	-0.676576	-0.709597	-0.827998	-0.757289	-0.500134	-0.568529	-0.479031	-0.148695	-0.13967	-0.479031	-0.274498	-0.355663	-0.440487
b1094	acpP	0			0	0	0.0456008	0	0.0456008	0.241686	0	0	0.0456008	-0.0928287	0	0	-0.253219	-0.0928287	-0.218902	-0.121942	-0.253219	-0.121942	0	0.0456008
b1095	fabF	0			0	0	0.0477413	0	-0.33762	0.102885	0.425835	0.598889	0.708554	0.731722	0.459647	0.432143	0.444921	0.175644	0.482709	0.182436	-0.396798	0.229162	0.0784707	0.106382
b1096	pabC	0			2	0	0.0664221	0	0.607357	0.541472	0.562667	0.464724	0.374252	0.373286	0.358921	0.409411	-6.7408	-6.50432	0.383975	-0.0392124	0.640499	0.476047	0.160253	0.216678
b1097	yceG	0			0	0	-0.252539	0	0.53165	0.524511	0.701409	0.695765	0.62791	0.710423	0.567132	0.705377	0.932585	0.799928	0.575391	0.127214	0.0176074	-0.395578	0.0583916	-0.396673
b1098	tmk	0			0	0	0.0206936	0	0.591301	0.506955	0.543986	0.524678	0.530498	0.47434	0.332352	0.590071	0.0285944	0.0686034	0.215541	-0.0774213	-0.398891	-0.532768	-0.119521	-0.466801
b1099	holB	0			0	1	0.0363804	0	0.54676	0.64635	0.722051	0.739902	0.814296	1.05459	0.819845	0.846302	1.69777	1.12974	0.289515	0.170886	0.582387	0.461533	0.220903	-0.101292
b1100	ycfH	0			1	0	0.749642	0	-1.20531	-0.971217	-0.513178	-0.571157	-0.656862	-0.524905	-0.47279	-0.417188	-0.50705	-1.17894	-1.67456	-0.8816	0.80498	0.857021	0.261304	0.46349
b1101	ptsG	0			7	0	-0.496124	0	-1.99659	-0.868581	-2.29971	-2.23029	-2.15393	-2.2672	-1.48936	-1.93439	-1.90977	-1.03716	-0.738202	-0.677166	-0.064125	-0.284823	0.0858822	-0.491993
b1102	fhuE	0			0	0	0.105071	0	0.20904	-0.647094	-0.590487	-0.4033	-0.361925	-0.141653	-0.547608	-0.381671	-0.320946	0.122408	-1.09314	-1.56136	-1.47903	0.380289	0.377922	0.303713
b1103	hinT	0			0	0	0.276785	0	0.150203	0.192296	0.227834	0.372339	0.348666	0.357802	0.472724	0.406746	0.262139	0.161647	-0.0809774	-0.174703	0.596419	0.608226	0.560922	0.721791
b1104	ycfL	0			0	0	-0.184469	0	0.288468	0.264849	0.300598	0.365949	0.396929	0.425141	0.577034	0.512277	0.609107	0.0493136	-0.038435	-0.300581	0.572131	0.644623	0.462104	0.58145
b1105	lpoB	0			2	0	0.00645358	0	0.19441	0.276502	0.59807	0.126002	0.548883	0.559673	0.604532	0.494735	-2.79492	-7.79455	-0.0656306	-0.339413	0.489505	0.565784	0.225035	0.394077
b1106	thiK	0			0	0	0.245443	0	0.583691	0.808523	0.720293	0.737331	0.79177	0.847383	0.662245	0.59459	0.702183	1.17862	0.84533	0.110806	0.180751	-0.0194247	0.111822	0.293657
b1107	nagZ	0			0	0	0.285711	0	0.200168	-0.0114153	0.143648	0.305339	0.244784	0.3155	0.472203	0.285711	0.305339	0.782099	0.0315582	-0.222248	0.656834	0.51324	0.418425	0.557698
b1108	ycfP	0			0	0	0.706355	0	0.40756	0.706355	0.662814	0.337804	0.571884	0.688843	0.46207	0.615322	0.758548	0.843486	0.0560534	0.00526024	0.412719	0.437482	0.521732	0.549154
b1109	ndh	1	3	ArcA, Sigma70$-1, 1	1	1	-0.955856	0	4.06547	1.28513	1.01904	0.628735	0.416121	0.882203	0.49948	0.621458	-0.358778	-1.17269	-1.63463	-1.18721	-0.752353	-1.29169	-0.41345	-1.07498
b1110	ycfJ	0			0	7	-0.0725985	0	1.85255	0.503246	0.849751	1.36657	1.94261	1.9769	2.01918	2.02998	1.91955	1.88903	0.844904	-0.743137	-0.761707	0.1383	0.0674223	0.405864
b1111	comR	0			6	0	0.309017	0	0.557064	-0.060717	-0.268161	-0.854969	-1.17765	-1.49343	-1.94903	-2.06088	-1.88963	-2.5373	-2.76399	-2.07526	-1.35209	-1.36349	-1.52293	-1.27974
b1112	bhsA	0			0	4	-0.0566572	0	1.30974	0.350409	1.79994	1.70903	1.84229	1.79702	1.10506	1.12391	1.57888	0.623852	0.319363	-0.425509	0.429679	1.3469	0.820722	1.2158
b1113	ldtC	0			0	0	-0.0710006	0	-0.604454	0.504338	-0.232005	-0.227713	-0.314212	-0.357829	-0.477595	-0.343239	0.428856	0.239697	-0.443392	-0.0661561	0.655215	1.00545	0.755535	1.08626
b1114	mfd	0			0	0	0.145753	0	0.0494303	0.16551	-0.00822178	0.143232	-0.00822178	0.205047	0.177079	0.237023	0.323602	0.402706	0.196987	-0.0347944	-1.31934	0.0875263	-0.0962522	-0.00822178
b1115	ycfT	0			0	1	0.0508011	0	0.389641	0.294463	0.704062	0.601936	0.836156	0.893559	0.296188	0.599235	1.27238	1.68706	0.269432	-0.617991	-0.612415	0.105748	-0.281012	-0.00865822
b1116	lolC	0			0	1	-0.601105	0	1.52663	1.18241	1.55057	1.51553	1.26825	1.20537	1.05689	0.680392	1.60634	1.49699	1.11816	0.430644	0.101065	-0.428835	-0.0484553	-0.423413
b1117	lolD	0			0	0	-0.887405	0	0.643058	0.638395	0.565136	0.711849	0.607806	0.469324	0.331333	0.615812	-0.362762	0.722173	0.334175	0.101611	-0.55302	-1.17287	-0.256099	-1.03751
b1118	lolE	0			0	0	0.139294	0	-0.433132	-0.412214	-0.561855	-0.25766	-0.40365	-0.34891	-0.454153	-0.36541	-0.675067	-0.3314	-0.523462	-0.298438	-0.0397061	0.141068	0.0484102	0.133433
b1119	nagK	0			0	0	0.0704733	0	-0.205688	0.133948	0.202363	0.0967464	-0.108214	-0.102038	-0.153707	0.0612765	0.00645877	-0.307604	-0.0961426	0.0952134	-0.296989	0.0594727	-0.163776	0.0559404
b1120	cobB	0			0	0	0.246718	0	0.0603571	0.909456	0.0509685	0.675291	0.54381	0.682657	0.438572	0.360621	0.475373	0.134854	0.453525	0.301138	-0.151465	0.198454	-0.0936861	0.226344
b1121	ycfZ	0			1	0	-0.209194	0	0.164926	0.618822	1.12988	0.918048	0.685632	0.780069	-0.872492	0.609474	1.00854	0.500902	0.592016	0.634523	-3.44081	-0.0594399	0.0457633	-0.316354
b1122	ymfA	0			0	1	0.069811	0	0.541333	1.01884	1.56866	1.44241	1.31038	1.35303	1.14184	1.0646	1.7138	0.722012	0.762333	0.815118	-0.738887	0.409952	0.25286	0.00918233
b1123	potD	0			0	0	0.053739	0	0.0196459	-0.964221	-0.356542	-0.218536	-0.107683	-0.288966	-0.629007	-0.63802	-0.735466	-0.737135	-0.361507	0.0941492	0.405797	0.875242	0.755716	0.658085
b1124	potC	0			0	0	-0.141584	0	-0.431853	-0.940592	0.126604	-0.0331421	0.0435865	-0.0587407	-0.0679807	0.237407	0.45206	0.489813	0.052548	-0.0540216	0.511658	0.272083	0.413191	0.141254
b1125	potB	0			0	0	-1.33046	0	0.0286256	-0.575222	0.406567	0.459892	0.410199	0.223515	0.270121	0.428023	0.813494	1.11717	0.236211	0.107428	0.0641276	-1.1378	0.166665	-1.14218
b1126	potA	0			0	0	-0.828365	0	0.573193	0.450244	1.26271	1.38294	1.23524	0.693643	1.02997	1.05445	1.29778	1.4597	0.895803	0.737228	0.678104	-0.421584	0.441796	-0.29992
b1127	pepT	1	10	FNR$1	0	0	0.190857	0	0.196306	0.842571	-0.160717	-0.144465	-0.318376	-0.278974	-0.251999	-0.239833	-0.34951	-0.771376	-1.368	-0.777922	0.349077	0.481981	0.256262	0.455889
b1128	roxA	0			0	0	-0.27642	0	0.248838	0.0716321	0.293084	0.302455	0.160882	0.0678804	0.229735	0.370312	0.768768	0.275028	0.146219	-0.0754073	0.0302391	-0.188548	0.066365	-0.0627328
b1129	phoQ	0			0	0	-0.322053	0	0.367177	0.274989	0.26632	0.347302	0.26632	0.126742	0.129226	0.0783651	0.537624	-0.22897	-0.682261	-0.484936	0.164725	-0.0357703	0.0111467	-0.110963
b1130	phoP	0			0	0	0.159232	0	0.312559	0.544801	0.435575	0.237599	0.264665	0.403176	0.432605	0.30473	0.0108776	-0.157382	-0.330646	-0.342079	0.41365	0.42891	0.260084	0.328134
b1131	purB	1	17	PurR, Sigma70$-1, 1	0	2	-0.316966	0	0.0286118	0.587444	1.12995	0.989829	1.19056	0.995101	0.920755	0.934387	0.661494	1.97789	1.80069	1.15255	-0.600515	-0.521507	0.351093	-0.191181
b1132	hflD	1	17	PurR, Sigma70$-1, 1	0	0	-0.590547	0	0.37113	0.187405	0.771284	0.662037	0.737693	0.866331	0.566894	0.706572	0.724414	1.2758	1.21962	0.717054	-0.86535	-1.23122	-0.326967	-0.990268
b1133	mnmA	0			0	9	-0.337709	0	1.16136	1.16224	1.80492	1.6937	1.93891	2.04027	1.84628	1.76018	2.73876	2.13348	2.01249	0.505237	0.589933	-0.331906	0.259035	-0.0171778
b1134	nudJ	0			0	0	0.0380889	0	1.02757	0.548259	0.922005	0.693066	0.837954	0.822453	0.638131	0.703989	0.121156	1.23773	0.949698	0.327543	-0.281493	-0.0361087	0.121156	-0.0291603
b1135	rluE	0			0	0	0.524082	0	1.005	0.565974	1.28878	0.791018	1.02172	1.08147	0.721589	0.786955	1.23474	1.05818	1.04733	0.353924	0.253849	0.133216	0.368539	0.170234
b1136	icd	1	3	ArcA, Sigma70$-1, 1	0	0	-0.411656	0	0.355692	-0.362488	0.533393	0.355692	0.430197	0.238594	0.290635	0.2799	0.0122758	0.492501	0.753697	0.382352	-1.33121	-1.30227	-0.622495	-1.07771
b1137	ymfD	0			1	0	-0.717694	0	-0.389817	-0.316365	-0.106406	-0.318365	-0.393359	-0.693818	-0.529442	-0.807135	-0.197334	-0.0062018	-0.212489	-0.0905067	-1.74651	0.0874699	0.248004	0.754507
b1138	ymfE	0			0	0	0.412842	0	-0.00328937	-0.603566	-0.396693	-0.543485	-0.381827	-0.252931	0.0112812	-0.769635	-0.0656649	0.233171	0.593791	0.602359	0.727657	0.0183805	-0.0631559	-0.733479
b1139	lit	0			0	0	-0.647377	0	0.0015248	0.343354	0.980709	0.763121	0.705553	0.516388	0.209789	0.035467	0.428935	0.131525	0.195411	0.732628	1.184	0.530736	0.949635	0.3797
b1140	intE	0			0	0	0.562968	0	0.611727	0.668955	0.842473	0.710364	0.684973	0.741718	0.81938	0.849179	0.50263	0.885831	0.830524	0.628123	0.828846	0.883448	0.699184	0.46569
b1141	xisE	0			0	0	0.251914	0	0.595572	0.597916	0.597916	0.438304	0.554859	0.536999	0.491951	0.6045	1.00968	1.13499	0.66277	0.574873	1.23743	1.17335	0.667647	0.625765
b1142	ymfH	0			0	1	0.386931	0	-0.368774	-0.465935	-0.24873	-0.284563	-0.0652053	-0.0908255	0.098229	0.126277	0.873001	0.978011	0.736787	1.16627	1.21011	1.75891	1.2278	1.50239
b1143	ymfI	0			0	0	0.309924	0	1.27988	1.32703	1.18941	1.1656	1.25094	1.24995	1.23115	0.931782	1.22381	1.2469	0.59123	0.272235	0.330992	0.181578	0.267581	0.124319
b1144	ymfJ	0			0	4	0.361461	0	0.274212	-0.105526	-0.0229119	0.185239	0.492004	0.688683	0.635041	0.775489	1.00609	1.46113	1.47138	1.56881	1.92515	2.33084	1.62815	1.8911
b1145	ymfK	0			0	0	0.323216	0	1.00089	0.463416	0.9544	0.832806	0.871258	0.797001	0.443825	0.440177	0.599888	-0.693034	-0.0633947	-0.206233	0.62556	0.131387	0.17903	0.140757
b1146	ymfT	0			0	1	0.234826	0	0.270693	0.426203	0.441863	0.532693	0.545019	0.617844	0.491543	0.900068	0.607825	1.28519	1.60277	1.4197	0.96381	1.0813	0.844143	0.95888
b1147	ymfL	0			0	0	-0.299028	0	0.436792	0.263595	-0.0487624	0.104935	0.0380469	0.0729547	-1.4586	0.751916	1.22825	0.792447	1.37527	1.01382	-0.454763	1.02773	0.696521	0.756631
b1148	ymfM	0			0	1	-0.499627	0	0.0105219	0.10486	0.120667	0.167832	0.367314	0.54154	0.520863	0.832584	1.10045	1.65071	1.49734	1.34377	1.10875	1.13456	0.885269	0.825528
b1149	ymfN	0			0	0	0.0963035	0	-0.250099	-0.121089	-0.182127	-0.114427	-0.00626058	0.10658	-0.229402	0.181894	1.03474	0.917223	0.593642	0.600544	0.929535	0.588394	0.510475	0.641986
b1150	ymfR	0			0	0	0.0893944	0	0.178976	0.24639	0.257061	0.313502	0.420215	0.514619	0.618875	0.449268	1.14443	0.81251	0.726471	0.542636	0.0726469	0.753351	0.700148	1.03172
b1151	ymfO	0			0	0	0.152376	0	-0.07096	0.0389445	-0.221727	-0.00353695	0.251772	0.372127	-0.378214	0.639027	-0.604128	0.983199	0.567609	0.571228	0.566105	0.984335	0.553453	0.952283
b1152	ymfP	0			0	0	-0.278488	0	0.199876	0.152216	0.374641	0.298571	0.370767	0.407172	-0.10748	0.748465	1.13896	0.679878	0.709499	0.310895	0.462073	0.456514	0.357357	0.670879
b1153	ymfQ	0			0	1	-0.19699	0	0.3844	0.565701	0.769867	0.405865	0.490468	0.405865	-0.850069	1.18189	1.65713	0.92691	0.685103	0.62966	-1.51979	0.68348	0.445439	0.759459
b1154	ycfK	0			0	0	-0.0192528	0	0.742352	0.501059	0.357342	0.349202	0.288529	0.349202	0.399027	-0.0938187	0.745642	-0.666485	-0.174131	-0.105403	-0.613148	-0.0180284	0.174206	-0.177418
b1155	ymfS	0			0	0	0.247112	0	0.238969	0.0463728	0.354211	0.183731	-0.0127965	-0.12721	-0.216319	-0.201894	-0.211281	-0.94909	-0.778895	-0.828736	0.69014	0.289937	0.128559	0.233824
b1156	tfaE	0			0	0	-0.175215	0	0.647099	0.142998	0.162768	0.20717	0.067774	-0.266313	-0.623513	-0.135277	0.684879	-0.651889	-0.510721	-0.495242	0.133893	-0.433005	-0.22891	-0.572873
b1157	stfE	0			1	0	-0.224834	0	0.531088	-0.0962017	-0.0144455	0.0910371	0.2917	-0.315215	-1.46505	-0.339872	0.624874	-1.27368	-0.137275	-0.386233	-2.40493	-0.283607	1.21108	0.295488
b1158	pinE	0			2	1	-0.672846	0	0.396353	0.310909	0.418946	0.401636	0.136413	0.430268	2.02522	-0.674684	-0.362125	-0.44776	-1.17723	-0.176207	-2.615	-1.51829	-0.994841	-2.24209
b1159	mcrA	0			0	8	-0.0761204	0	2.02018	1.63939	2.34055	2.06326	1.86382	1.75943	1.70122	1.19869	1.78572	0.86607	0.2229	-0.0216342	-0.265284	-0.340006	-0.31844	-1.33457
b1160	iraM	1	10	FNR$1	3	0	-0.116218	0	0.533377	0.272211	-0.0940163	0.104603	0.278965	0.100264	-1.94402	-1.51398	-2.28373	-2.14198	-0.49962	-0.982094	1.52293	0.744566	-0.191649	-0.976818
b1161	ycgX	0			1	0	-0.38993	0	0.565206	0.452878	0.868092	0.704321	1.45673	1.08607	0.30655	0.809303	-0.564349	-0.961383	-1.17886	-0.488589	-3.93889	-0.276048	-0.175757	-0.704928
b1162	bluR	0			0	0	-0.0754806	0	0.624552	-0.298228	0.425716	0.188002	-0.00310249	-0.0826759	0.104472	-0.145476	-0.346703	-0.270852	-0.494622	-0.791529	-0.0361931	0.0721001	-0.155719	-0.21631
b1163	bluF	0			0	3	-0.790231	0	1.03028	-1.20548	1.8686	1.83933	1.22984	0.674665	1.5628	1.29954	1.79201	0.997327	0.904342	0.626386	1.08221	0.110369	0.479711	-0.310101
b1164	ycgZ	0			11	0	0.19821	0	-1.57498	-4.34747	-2.40544	-2.64558	-2.32585	-3.90998	-2.46115	-2.73126	-3.69756	-4.02075	-4.7533	-4.17283	0.169151	1.13934	0.59292	-0.0241736
b1165	ymgA	0			11	0	0.207184	0	-1.41605	-4.72532	-2.62291	-2.84824	-2.82261	-4.17035	-2.95229	-3.17635	-3.9976	-4.23534	-4.37044	-3.51868	0.718884	1.24918	0.821836	0.30078
b1166	ariR	0			11	0	-0.0832217	0	-1.22753	-4.4394	-2.95612	-3.14454	-3.22033	-3.97276	-3.85631	-3.94443	-3.36291	-3.63422	-4.14144	-3.15177	0.666583	0.86369	0.79857	0.630976
b1167	ymgC	0			11	0	-0.11094	0	-1.24369	-5.30506	-3.42966	-3.78973	-4.08248	-5.09208	-4.68457	-4.74245	-4.18416	-5.5142	-5.23981	-4.01933	0.734074	1.03732	1.07062	0.897461
b1168	pdeG	0			1	0	0.297519	0	-0.928197	-1.07985	-0.61451	-0.429259	-0.29214	-0.589617	-0.873161	-0.628646	-0.418266	-1.70226	-1.28933	-0.934986	1.00223	0.936535	0.437628	0.407957
b1169	b1169	0			1	0	-0.218859	0	0.351049	0.597161	0.961781	1.01351	1.15164	1.11135	0.54813	1.01204	1.52868	1.52153	0.756976	0.918479	-2.99013	-1.55105	-0.0682224	-1.06725
b1170	b1170	0			0	0	0.13505	0	0.444509	0.477978	0.779827	0.876614	0.931716	0.864313	0.748445	0.691001	1.21439	1.18074	0.773905	0.176299	-0.0536117	0.137769	0.098387	0.0914087
b1171	ymgD	0			0	0	0.705959	0	-0.716362	-0.463226	-0.43701	-0.381367	-0.356742	-0.261152	-0.403919	-0.61362	-0.965114	-0.80353	-0.992319	-0.706374	0.851766	1.1149	0.53362	0.371035
b1172	ymgG	0			0	1	0.19254	0	0.191116	1.57983	0.615735	0.985024	1.41627	2.11616	1.0718	0.889821	1.01921	1.23368	1.45052	0.543886	0.0846289	-0.0687516	0.707607	0.975122
b1173	ycgI	0			0	0	0.399134	0	-0.762537	-0.546258	-0.216367	-0.419076	-0.127677	-0.22556	-0.127677	-0.232581	0.301384	-0.465171	-0.827518	-1.1129	0.871362	1.23913	0.728814	1.13761
b1174	minE	0			0	0	-0.0800336	0	-0.173448	-0.583895	-0.303612	-0.0736434	-0.232686	-0.307943	-0.367211	-0.519266	-0.576252	0.0943918	0.256413	0.481308	0.354376	-0.358187	0.172562	-0.431034
b1175	minD	0			0	0	0.00920466	0	0.202814	-0.499818	0.437206	0.251557	0.108816	-0.0606779	-0.0660751	-0.291324	0.261645	0.810228	0.587146	0.540399	0.414749	-0.694772	0.0865189	-0.263866
b1176	minC	0			0	0	0.0780215	0	1.40717	1.30528	1.3297	1.26053	1.409	1.28579	1.17615	1.10568	0.643977	0.798995	0.857994	0.405663	0.32293	-0.332693	-0.218611	-0.767727
b1177	ycgJ	0			0	0	0.454115	0	0.316769	0.604505	0.77641	0.817023	0.780422	0.756562	0.66614	0.49226	0.196391	-0.31265	0.532039	0.583712	0.413764	0.449354	0.22642	0.260115
b1178	pliG	0			0	0	0.380167	0	0.554371	0.0974757	0.074	0.0615754	0.0335839	-0.0946264	0.00913795	-0.416276	0.311521	-0.194779	-0.567568	-0.0526056	0.617479	1.06928	0.868728	1.28011
b1179	ycgL	0			1	0	-0.16637	0	0.99511	0.518864	1.25632	1.09119	1.12444	0.929354	1.07671	0.929354	-1.52559	-1.81102	0.945005	0.441786	0.544977	-0.0037454	0.434827	-0.101437
b1180	ycgM	0			0	0	-0.202016	0	0.851692	0.0287361	0.313872	0.377762	0.204804	-0.153893	0.113935	0.147928	0.761189	0.199679	-0.00253047	-0.131592	0.145735	-0.171547	-0.00599131	-0.128287
b1181	ycgN	0			0	0	0.631894	0	-0.185702	-0.0787698	0.16823	0.320222	0.424083	0.495564	0.498388	0.278203	0.509639	0.161427	-0.871287	-0.513847	0.424083	1.05802	0.612653	0.882866
b1182	hlyE	1	10	FNR$1	1	1	0.374874	0	-1.53187	1.90407	-1.06149	-1.07675	-1.00799	-0.211442	-2.60874	-0.870433	0.798935	-0.381466	-0.953415	0.762045	0.866934	0.926179	0.330985	0.665812
b1183	umuD	0			2	1	0.689661	0	0.174842	0.836119	0.5316	0.751343	0.973203	1.20224	1.26983	1.07102	-3.97601	-5.7525	0.669642	0.425059	1.60164	1.53308	0.758861	1.08146
b1184	umuC	0			0	0	0.300503	0	0.247692	0.755241	0.590664	0.933467	1.18556	1.24031	1.21298	1.39337	1.15671	1.33435	0.701413	0.433608	0.568668	0.614954	0.210232	0.658411
b1185	dsbB	0			0	0	-0.0639287	0	0.750322	0.0155872	0.445528	0.202383	0.172776	-0.0470728	-0.391843	-0.648655	-1.08926	-0.911172	-0.296075	-0.836155	-0.975855	-0.512122	-0.425931	-0.546963
b1186	nhaB	0			0	0	-0.11189	0	1.31324	0.912175	1.53958	1.11908	0.76165	0.494233	0.412628	0.350501	0.265227	0.118647	0.278347	0.244153	-0.236603	-0.608443	-0.38827	-0.647568
b1187	fadR	0			0	0	-0.103836	0	0.294327	0.0902787	-0.0383537	-0.125672	-0.126907	0.0973163	0.133156	-0.0551223	-0.0201807	0.404432	0.294327	-0.0371998	-0.658383	-1.006	-0.688719	-1.13476
b1188	ycgB	0			1	0	0.576974	0	-0.650884	-1.11479	-0.793149	-0.683633	-0.782276	-0.738872	-0.858634	-0.839979	-0.294096	-1.29534	-1.87239	-0.982338	0.395069	1.29237	0.285695	1.22725
b1189	dadA	1	6	CRP, Sigma70$1, 1	1	1	-0.0303628	0	0.881977	-2.63469	0.648572	0.670438	0.33454	0.028215	1.07576	1.22593	1.72805	0.550276	0.230911	0.110132	-0.119289	-0.429192	-0.734834	-0.593725
b1190	dadX	1	6	CRP, Sigma70$1, 1	1	0	-0.349774	0	0.778475	-2.03166	0.474768	0.515039	0.298574	0.36297	0.897596	1.05684	1.42001	0.676279	0.36524	0.0110797	-0.189432	-0.704733	-0.608322	-0.56715
b1191	cvrA	0			1	0	-0.64537	0	-0.472772	-0.696615	-0.640578	-0.753997	-0.597169	-0.508413	-1.03001	-0.892752	-0.332783	-0.677907	-0.594249	-0.26376	-1.58071	-1.56452	-1.58224	-1.88151
b1192	ldcA	0			0	1	-0.235482	0	1.63593	1.48591	1.34953	1.36135	1.29951	1.20426	1.09766	1.16182	0.482205	0.952668	0.699283	0.244782	0.455749	0.106142	-0.0614025	0.00173156
b1193	emtA	0			0	0	0.142399	0	-0.040432	-0.591404	0.0997022	-0.0242774	0.058876	-0.307225	-0.035519	0.134717	0.0959781	0.0127209	0.303739	-0.436203	0.405247	0.420862	0.1752	0.303739
b1194	ycgR	0			11	0	0.209244	0	0.626262	-3.23708	-4.60365	-5.80872	-6.49901	-7.06656	-6.75946	-6.18902	-5.56314	-4.78017	-0.504391	0.0728309	-0.53	-1.67367	-1.68455	-1.5682
b1195	ymgE	0			2	0	0.239884	0	-0.780452	-1.81424	-1.11888	-1.16159	-1.19836	-1.23579	-0.948684	-0.986569	-1.15063	-1.33837	-2.00177	-0.99227	0.442388	0.775947	0.310005	0.770781
b1196	ycgY	0			3	0	1.02613	0	-1.3711	-1.39555	-1.24353	-0.941284	-1.10381	-0.864717	-1.04153	-1.22566	-1.64973	-2.0271	-2.75388	-1.38558	0.383201	1.1923	0.0789304	0.464362
b1197	treA	0			5	0	0.590093	0	-2.39189	-2.4126	-1.68715	-1.36645	-1.38776	-1.88098	-1.47405	-1.3433	-0.656883	-1.20469	-1.96102	-0.350115	0.664462	0.611353	0.254125	0.594444
b1198	dhaM	0			0	0	-0.137059	0	1.04657	1.02314	0.692361	0.764777	0.681462	0.819767	0.189012	-0.0873056	0.0441872	0.292103	0.0905533	-0.233022	0.00653213	0.134738	-0.0390124	0.152339
b1199	dhaL	0			0	0	0.0942933	0	0.39447	0.600076	-0.16748	-0.0323076	-0.0380553	0.241571	-0.958602	-0.91178	-1.30661	-0.0561772	0.0598564	-0.0896104	-0.769925	0.131219	-0.0105402	0.406443
b1200	dhaK	0			0	0	0.00305888	0	0.551478	0.702908	0.177577	0.282741	0.163977	0.762058	-0.960972	-1.27951	-0.695848	-0.0846706	-0.0215848	-0.0389791	0.273811	0.256158	-0.0277358	0.392687
b1201	dhaR	0			0	0	-0.137638	0	0.358637	0.133992	0.497277	0.458515	0.395302	0.307467	0.266436	0.244229	0.447192	0.134955	-0.316011	0.0112306	0.684197	0.458515	0.207343	0.266436
b1202	ycgV	0			0	1	0.276212	0	0.758815	1.83929	0.996961	1.08007	0.995895	1.03035	0.691845	0.587324	1.24167	0.609574	0.271743	-0.213151	-0.3133	0.18776	0.214092	0.234805
b1203	ychF	0			0	0	-0.83183	0	1.393	0.0554782	0.880407	0.733936	0.805273	0.617188	0.333518	0.435285	0.849359	1.32373	1.25616	0.898529	0.216819	-0.706641	-0.0852619	-0.656708
b1204	pth	0			0	0	-0.235081	0	0.646211	0.82686	0.915375	0.718119	0.997947	0.972135	0.745172	0.65858	-0.0702772	1.39119	1.13876	0.347252	0.863926	0.361701	0.263354	0.325252
b1205	ychH	1	6	CRP, Sigma70$1, 1	6	0	0.212223	0	-3.38334	-3.76322	-3.19705	-2.92728	-2.93964	-2.9306	-1.15349	-1.40118	-0.793576	-0.371198	-0.475988	0.271159	0.03586	0.681216	-0.0510699	0.523718
b1206	dauA	0			0	1	0.019565	0	0.975823	1.42741	1.38737	1.3347	1.25973	1.31128	1.1371	1.2268	1.79461	1.50748	1.22016	0.649782	0.256779	-0.598995	-0.253659	-0.450325
b1207	prs	2	17, 18	PurR, Sigma70$-1, 1; Sigma28$1	0	0	-0.528293	0	0.202141	-0.186598	0.338133	0.326057	0.517582	0.590737	0.153416	0.106384	0.455477	0.904643	1.26757	0.566606	-0.999015	-0.767038	-0.451873	-0.733397
b1208	ispE	1	18	Sigma28$1	0	0	-1.40681	0	0.055585	0.162099	-0.11164	0.358174	0.328676	0.332644	0.40796	0.445413	-0.879368	0.234284	0.294978	0.100182	-0.477974	0.0909277	0.285288	0.266756
b1209	lolB	1	18	Sigma28$1	0	0	-0.0195483	0	0.411297	0.566516	0.994689	0.877565	0.91073	1.0128	0.783906	0.629181	0.483137	0.602192	0.451898	0.0905217	0.606401	0.302336	0.562828	0.331545
b1210	hemA	1	2	ArcA, Sigma70$1, 1	0	0	0.0662426	0	1.43808	1.26541	0.513505	1.16672	1.06092	1.07145	0.883691	1.0984	-0.525398	0.280871	0.881556	0.583003	0.151451	-0.218622	-0.143633	-0.285406
b1211	prfA	1	2	ArcA, Sigma70$1, 1	0	0	-0.265788	0	0.590818	0.436439	0.293785	0.432646	0.260097	0.363839	0.129704	0.287794	0.311471	0.0363305	0.297694	0.0878974	0.0807185	-0.479951	0.106022	-0.343962
b1212	prmC	1	2	ArcA, Sigma70$1, 1	0	0	-0.131261	0	0.358316	0.337862	0.148425	0.219192	0.180037	0.197759	0.0994572	0.246452	0.560869	0.260862	-0.0492311	0.0772625	-0.0318975	-0.0799285	0	-0.139134
b1213	ychQ	0			0	0	0.164669	0	0.539681	0.6293	0.163316	0.563873	0.574346	0.793809	0.498052	0.465225	-0.517329	-0.497241	0.0346743	-0.240806	0.333153	0.324255	0.260514	-0.112799
b1214	ychA	0			0	0	-0.0490687	0	0.88015	1.05021	0.764004	0.760414	0.718671	0.682129	0.532622	0.425804	0.436029	0.703557	0.736409	0.0136128	0.0477755	-0.910555	-0.0589524	-0.5452
b1215	kdsA	0			0	0	-0.43813	0	0.761279	0.831164	0.554727	0.502136	0.356076	0.384527	0.171113	0.349965	0.743221	0.617518	0.362469	0.0578064	-0.0513978	-0.85686	-0.228298	-0.675829
b1216	chaA	0			0	1	-0.238537	0	1.58883	0.8184	0.881626	0.960623	0.82179	0.566478	0.422505	0.615283	-0.0282314	0.589386	0.0624667	-0.301704	-0.372311	-0.32711	0.224615	-0.320977
b1217	chaB	0			0	0	0.607079	0	-1.04807	-0.0570231	-0.182732	-0.415814	-0.482376	-0.462365	-0.495785	-0.282121	-0.194446	-1.07487	-1.57728	-0.909019	0.832912	1.0412	0.553781	0.927823
b1218	chaC	0			0	0	0.0178633	0	-0.217273	-0.387669	-1.00978	-0.496719	-0.665445	-0.693029	-0.339345	-0.166803	-0.588267	-0.779452	-1.29363	-1.21418	0.232007	0.236944	0.00391896	0.428792
b1219	ychN	0			0	0	0.0247575	0	-0.357935	-0.48852	-0.327851	-0.394337	-0.466134	-0.418547	-0.259465	-0.509915	-0.0922681	0.102906	0.194413	0.155825	0.0308612	-0.0241117	-0.0641573	-0.0409878
b1220	ychO	0			0	0	-0.243649	0	0.590819	1.02913	0.966729	1.07351	1.02161	1.03203	0.906053	1.07351	1.38299	0.725752	0.00128137	-0.271737	0.489392	0.443026	0.417639	0.121086
b1221	narL	0			0	0	-0.0788175	0	0.708171	0.55866	0.303328	0.176717	0.00101403	-0.0218643	-0.04751	-0.114519	-0.209026	-0.232848	-0.316177	-0.32724	-0.602822	-0.343178	-0.0248703	-0.0846012
b1222	narX	0			0	0	0.142918	0	0.549195	0.665332	0.544819	0.428173	0.176069	0.219054	0.0779628	0.117378	0.843061	0.206608	0.034235	-0.0340431	0.13164	-0.210337	0.0486472	-0.184362
b1223	narK	1	11	FNR, Sigma70$1, 1	0	0	0.252231	0	0.252231	0.962142	-0.976732	-0.760534	-0.632723	0.147503	-1.16686	-0.559753	-0.180853	-0.858778	-0.902541	-0.835144	0.41768	1.13254	0.468278	1.08342
b1224	narG	1	11	FNR, Sigma70$1, 1	2	1	0.451646	0	0.671082	1.8465	-0.791035	-0.403445	-0.27898	-0.290852	-0.351482	-0.236771	-4.67373	-5.01275	-0.609378	-0.971383	-0.46127	0.0160315	-0.37627	0.318581
b1225	narH	1	11	FNR, Sigma70$1, 1	2	0	0.280842	0	-1.08807	-0.84975	-1.22208	-1.01255	-1.38905	-1.24031	-1.16537	-1.07084	-0.685075	-1.52312	-2.16267	-2.0218	-0.0215179	0.164412	-0.0700413	0.228952
b1226	narJ	1	11	FNR, Sigma70$1, 1	0	0	-0.0512399	0	0.489026	-0.476339	-0.431554	-0.208342	-0.201082	-0.150039	-0.365763	-0.006202	0.135567	0.39667	-0.135072	-0.563406	-0.617662	-0.203119	-0.389439	-0.120116
b1227	narI	1	11	FNR, Sigma70$1, 1	0	0	0.484918	0	-0.346933	-0.188927	-0.358144	-0.432617	-0.449893	-0.485354	-0.243752	-0.625672	0.273368	0.732624	0.153572	-0.0769783	-0.0370211	-0.114524	0.510246	0.979736
b1228	ychS	0			4	0	-0.314083	0	0.769441	0.38354	0.240179	0.0913679	0.238952	0.216665	1.00872	-0.462028	-1.87043	-2.34606	-0.509052	-1.72986	-1.933	-1.45686	-0.340721	-1.33448
b1232	purU	0			0	6	-0.335983	0	1.68531	1.6181	1.92277	1.68994	1.66743	1.47859	1.1932	0.995954	1.5569	1.89903	1.50369	0.595923	0.471123	-0.296758	0.0670049	-0.440236
b1233	ychJ	0			0	0	0.269494	0	1.11774	1.14437	1.08774	0.81463	0.91015	0.906509	0.62893	0.459465	-0.307315	0.303924	0.239482	-0.61781	-0.692113	0.112273	-0.253009	-0.473016
b1234	rssA	0			0	0	0.134595	0	-0.634346	-0.378007	0.0733852	0.0710967	0.0299962	0.113842	0.202753	0.156367	-0.18482	0.111472	-0.481936	-0.269973	0.50313	0.364248	0.153504	0.0796768
b1235	rssB	0			2	0	0.409189	0	-0.718615	-0.129775	-0.157516	0.160234	0.15621	0.343195	0.33999	0.0553268	-4.12459	-4.59905	-1.00098	-0.489997	0.603151	0.726499	0.640578	0.134264
b1236	galU	0			0	0	0.192188	0	0.206545	-0.180143	0.544181	0.645905	0.860023	0.80271	0.676383	0.452083	-0.266096	-0.45959	0.0921821	0.116367	0.860023	0.834039	0.674078	0.653265
b1237	hns	0			0	0	-0.66305	0	-0.294686	-1.17309	-0.60634	-0.0701911	-0.0760152	-0.331251	-0.276653	-0.418963	-0.237264	-0.725667	-0.74531	-0.41079	0.632867	-0.0609618	0.0832146	-0.173832
b1238	tdk	0			0	0	0.0269874	0	1.01353	0.272803	1.35057	1.23725	1.07794	0.909756	1.01707	0.723877	-0.961826	-1.31234	1.01926	0.555575	1.17624	0.257024	0.312061	-0.163229
b1239	b1239	0			0	0	-0.457045	0	0.493745	0.305844	0.689264	0.728178	0.755796	0.660409	0.544312	1.01834	1.22482	1.23173	1.25696	0.526364	-0.717595	-0.590574	-0.385704	-0.960789
b1240	b1240	0			0	0	-0.634289	0	0.340959	0.982327	0.922589	0.789643	0.786757	0.675193	0.76924	1.1009	1.22101	0.503851	0.969239	0.179063	-0.247796	-0.575007	-0.498666	-0.623307
b1241	adhE	0			0	1	0.0248473	0	-0.346774	1.96987	0.441979	0.644121	0.509994	0.466754	0.450794	0.308455	0.926075	-0.232276	-0.812544	-0.937626	0.362012	0.594154	0.367719	0.490824
b1242	ychE	0			0	1	0.114671	0	1.48804	1.45195	1.31121	1.35677	1.41861	1.73786	1.44942	1.27827	1.04121	0.928107	0.68244	0.15941	0.305919	0.346511	0.216445	0.216445
b1243	oppA	0			7	0	0.0214787	0	-2.02897	-1.39051	-0.898355	-1.31476	-1.66144	-1.82981	-2.16835	-2.25783	-1.75508	-2.1186	-1.10392	0.170227	-0.880848	-0.804586	-0.453674	-0.621643
b1244	oppB	0			3	0	-0.121664	0	-2.07591	-2.6181	-0.994363	-0.903333	-1.23447	-1.19949	-1.45506	-1.4933	-1.64872	-0.972442	-0.480943	0.528836	-1.00889	-1.0378	-0.37803	-0.88292
b1245	oppC	0			2	0	0.0600158	0	-1.78836	-2.01523	-0.62071	-0.922188	-1.05274	-1.16787	-1.12357	-1.32922	-1.26268	-1.26851	-0.45955	0.57606	-0.58426	-0.564831	-0.141998	-0.295821
b1246	oppD	0			6	0	0.053227	0	-2.26845	-1.67712	-1.31782	-1.19097	-1.4538	-1.49636	-1.6407	-1.75703	-1.92226	-1.32799	-0.982341	0.1769	-1.8457	-0.614545	-0.290451	-0.282492
b1247	oppF	0			3	0	-0.131566	0	-2.0813	-1.28008	-0.825377	-0.963036	-1.23536	-1.32831	-1.44647	-1.72975	-1.64878	-1.54117	-0.872837	0.127449	-0.897772	-0.12215	-0.248622	-0.174133
b1248	yciU	0			0	0	-0.239154	0	0.563084	-0.140085	0.252734	0.261108	0.273595	0.21312	-0.0771159	-0.0913085	0.257029	-0.281991	-0.459822	-0.950825	-0.412236	-0.00488152	-0.254546	-0.175775
b1249	clsA	0			0	0	-0.212841	0	0.576909	0.384523	0.159253	0.274948	-0.10675	-0.0655167	-0.142675	0.0399411	-0.174383	-0.37121	-0.576371	-0.337821	-0.0594143	-0.120183	-0.148284	-0.282642
b1250	kch	0			0	7	-0.983449	0	0.712418	0.723403	1.63821	1.68824	1.88949	1.7475	1.64714	1.56436	1.41645	1.71155	1.27912	0.863261	1.7362	1.26381	1.43004	1.13386
b1251	yciI	0			0	1	-0.0969747	0	0.800752	0.691425	1.45666	1.25145	1.44742	1.17447	0.992809	1.065	1.5939	1.15953	0.958445	0.463039	-0.157958	-0.453969	-0.09697	-0.455589
b1252	tonB	0			0	1	-0.27391	0	1.05468	0.732768	0.657754	0.932208	1.12203	1.17992	0.967928	1.12457	1.67126	0.702375	0.441105	-0.381374	-0.922991	0.24143	0.525237	0.741065
b1253	yciA	0			0	0	0.127933	0	0.559233	-0.436265	0.558397	0.523174	0.870512	0.803977	0.708352	0.609897	-0.282836	0.396183	0.447727	-0.724325	-0.66801	0.145555	0.698977	0.697668
b1254	yciB	0			0	0	0.173723	0	0.0302303	-0.0869987	0.161409	0.210125	0.245991	0.272472	0.263549	0.151217	0.714218	0.371119	-0.0283398	-0.547559	-0.0783445	0.302553	0.137046	0.435004
b1255	yciC	0			0	0	-0.514429	0	0.410871	0.906812	0.464008	0.595936	0.724982	0.952963	0.739441	0.510592	0.182338	0.862436	0.936185	0.0952711	-0.0860614	0.20671	0.0650602	0.144707
b1256	ompW	1	10	FNR$1	0	9	0.511021	0	-0.104866	2.386	1.41307	2.05212	1.63467	3.31643	1.69982	1.44901	1.53842	1.83695	3.89996	4.0325	1.65926	1.2721	0.435303	0.945607
b1257	yciE	1	14	H-NS, Sigma38$-1, 1	1	3	0.250205	0	-1.06148	-1.63876	-0.101763	0.117601	0.473029	0.321974	0.312943	0.149277	1.41929	0.153546	-1.49694	-1.39677	1.5459	2.22666	2.06058	2.50629
b1258	yciF	1	14	H-NS, Sigma38$-1, 1	2	3	0.657707	0	-1.47921	-0.985597	-0.204665	0.0287666	0.318074	0.260189	0.625235	0.476179	0.529977	-0.342837	-1.757	-2.26994	1.50203	1.91365	1.59588	1.82062
b1259	yciG	1	14	H-NS, Sigma38$-1, 1	2	0	0.233315	0	-1.52776	-0.864117	-0.325135	-0.133038	0.0869026	0.0439873	0.282964	0.34489	0.165656	-0.301433	-2.49075	-2.71604	0.10764	0.907591	0.957955	1.1206
b1260	trpA	0			0	0	-0.366435	0	0.496271	-0.591157	0.130941	0.277015	0.114791	0.120535	-0.05424	0.0128238	0.0924159	0.281613	0.24354	0.0924159	-0.74122	-0.118904	-0.299043	0.0498344
b1261	trpB	0			0	0	-0.595592	0	0.659029	-0.404936	0.322532	0.315875	0.0615915	0.187324	0.107192	0.0426547	0.171829	0.178899	0.0211151	-0.112318	-0.521487	-0.57016	-0.484364	-0.369606
b1262	trpC	0			0	0	-0.00690201	0	1.08447	0.770516	0.736307	0.559484	0.57946	0.0610959	0.371109	0.382922	0.389735	-0.0251943	0.0539982	-0.179429	-0.487241	-0.629974	-0.603967	-0.485617
b1263	trpD	0			0	0	0.150546	0	0.945906	1.38462	-0.0885006	-0.220781	-0.529751	-0.489676	-0.602162	-0.556737	-0.246779	0.182049	-0.370935	-0.141438	-0.657302	-0.79885	-0.514422	-0.372482
b1264	trpE	0			1	0	-0.436135	0	1.47493	1.28932	0.180849	-0.0107941	-0.071298	0.0227615	-0.366679	-0.261597	1.46533	0.524246	0.146028	0.0427748	-0.926538	-1.87377	-0.81914	-1.0916
b1266	yciV	0			0	1	-0.606567	0	0.992511	0.693042	1.11006	1.08962	1.29165	1.14198	0.769305	1.12262	1.10384	1.43165	1.79777	0.851547	-0.166755	-0.953031	-0.229267	-0.565152
b1267	yciO	0			0	0	0.358657	0	0.150166	0.553684	0.451327	0.392316	0.547859	0.688386	0.598332	0.549554	-0.317619	0.434655	0.178929	-0.00440367	0.19056	0.897503	0.753293	0.879663
b1268	yciQ	0			0	0	0.0110153	0	0.616462	0.423979	0.667435	0.823697	0.802616	0.774239	0.595694	0.649651	0.630069	0.0867208	-0.049512	-0.476305	0.640179	0.555016	0.313994	0.305889
b1269	rluB	0			0	1	-0.217447	0	0.745274	0.892627	1.31088	0.981949	1.12478	1.30399	0.980795	1.04787	1.65902	1.48579	1.29886	0.546827	0.716613	0.0603438	0.174846	-0.0823834
b1270	btuR	0			0	0	-0.374079	0	0.224475	0.0171615	-0.0985302	0.0422234	-0.0231234	-0.0315153	-0.195701	-0.104229	-0.0240869	0.0501909	0.237603	0.289369	-0.826341	-0.709763	-0.358384	-0.646094
b1271	yciK	0			0	0	-0.148899	0	0.213292	0.0483073	0.0787804	0.0448268	0.0895114	-0.160316	-0.0915527	0.010451	-0.285132	0.0625205	0.676271	0.623454	-0.555967	-0.719932	-0.496264	-0.66523
b1272	sohB	0			0	0	-0.0851182	0	0.946298	0.851469	0.654321	0.73129	0.583329	0.580391	0.429232	0.449697	0.077056	0.459824	0.511569	-0.0503007	-0.381814	-0.296823	-0.126245	-0.106078
b1273	yciN	0			0	0	0.0190664	0	0.378666	0.183606	0.0914978	-0.149331	-0.113313	-0.221835	-0.365262	-0.301015	-0.093422	-0.425416	-0.414876	-0.607449	-0.273244	0.296036	0.234294	0.293819
b1274	topA	0			0	0	-0.155112	0	-0.648223	-0.902409	-0.60957	-0.206423	-0.183956	-0.212236	-0.414732	-0.282749	-0.510831	0.0440348	-0.44327	-0.453679	-0.92282	-0.140196	0.152821	-0.0776767
b1275	cysB	0			0	1	-0.702993	0	1.63129	0.766735	0.532209	0.134643	-0.105713	-0.0927934	-0.284617	-0.355595	-0.922955	-0.272314	-0.160053	0.535942	-0.364554	-1.05286	-0.166216	-1.22115
b0720	gltA	2	3, 6	ArcA, Sigma70$-1, 1; CRP, Sigma70$1, 1	2	0	-0.193631	0	-1.34842	-3.74315	-1.29525	-0.91267	-1.10186	-1.23486	-0.683354	-0.650646	-0.544416	0.0436996	0.887807	0.8646	-1.74897	-1.06395	-0.636228	-0.559496
b1277	ribA	0			0	0	0.432391	0	1.18063	1.47885	1.15293	0.729121	0.861555	0.903059	0.597996	0.591022	0.507289	0.718787	1.06534	0.423639	-0.380209	-0.262881	-0.0721109	-0.261893
b1278	pgpB	0			0	0	0.114168	0	0.900578	0.803837	0.501539	0.553902	0.492119	0.617099	0.209698	0.298137	0.0861646	-0.00454847	-0.0756527	-0.168672	0.332159	0.204381	0.204381	0.217145
b1279	lapA	0			2	0	0.250317	0	0.23078	0.576082	0.183246	0.0903817	0.0038324	0.173251	0.189198	0.114406	-2.38421	-1.72095	-0.195432	-0.286987	0.025929	0.234853	-0.0325481	-0.0325481
b1280	lapB	0			0	0	-0.315375	0	0.682433	0.956877	0.638847	0.774083	0.782839	0.877599	0.946789	0.814145	0.40872	0.440738	0.215493	-0.010239	0.15809	0.295416	0.367999	0.352225
b1281	pyrF	0			0	6	-0.23469	0	1.05852	1.04061	1.17148	1.23369	1.9872	1.89921	1.65543	1.46046	1.69896	2.10908	2.88899	1.432	-0.318135	-0.224039	-0.271282	-0.189518
b1282	yciH	0			1	2	-0.657721	0	0.986932	0.572823	0.449788	0.902505	1.41088	1.42677	1.09553	1.02467	0.311007	1.77069	2.43263	1.50699	-1.92635	-0.938678	-0.549909	-0.890866
b1283	osmB	0			0	9	0.351542	0	-1.19156	-0.0865199	0.579126	1.09711	1.58158	1.74445	1.78354	1.93838	2.16866	1.5939	0.732061	0.816344	2.35529	2.10325	1.69585	1.91469
b1284	yciT	0			0	0	0.0639231	0	1.54385	1.54216	1.02451	1.10341	1.12305	1.19065	0.768552	0.747446	0.0628548	-0.0857413	-0.210761	-0.279181	-0.431213	-0.536731	-0.562752	-1.06293
b1285	pdeR	0			2	0	0.152756	0	-0.760513	-1.25396	-0.937339	-0.823711	-1.02883	-1.25396	-1.23769	-1.12303	-1.64744	-1.53907	-2.14699	-1.25652	-0.136457	0.220882	-0.104976	-0.306407
b1286	rnb	0			0	1	-1.05636	0	0.861544	0.00596141	0.930435	1.12287	1.16016	1.097	0.851828	0.769839	0.212352	1.8735	1.57338	0.879698	-1.2105	-1.15186	-0.106022	-1.19734
b1287	yciW	0			1	2	-0.34594	0	1.60152	1.37149	1.21414	1.1667	1.34667	1.29257	1.6399	1.34807	-0.768777	-2.32647	1.40675	1.31738	-0.776791	-0.802399	-0.506232	-1.25657
b1288	fabI	0			0	0	0.130821	0	0.759988	0.510398	0.537902	0.929013	0.942357	1.02652	0.813991	0.866266	-0.203279	0.166008	0.666106	0.257683	0.199875	0.327022	0.466881	0.257683
b1289	ycjD	0			0	0	0.310677	0	-1.43541	-0.486125	-1.07095	-0.970133	-0.856506	-0.618139	-0.548507	-0.477404	0.0126528	0.0610123	-0.214527	0.152506	-0.268084	0.163561	-0.155417	0.180694
b1290	sapF	0			0	0	0.194862	0	-0.308057	0.0316325	-0.258573	0.129379	-0.00477462	0.0852593	0.00460467	0.088264	-0.0312285	0.243312	-0.0672178	-0.603579	-0.312415	0.299252	-0.000518389	0.242545
b1291	sapD	0			0	0	0.424201	0	-0.217091	0.185622	0.139063	0.259637	0.198446	0.461305	0.337384	0.32223	0.500303	0.317582	-0.248561	-0.188195	0.388639	0.558534	0.282013	0.628587
b1292	sapC	0			0	0	-0.410323	0	0.00537457	-0.0251158	0.095488	0.167785	0.0476299	0.310817	0.211838	0.354442	-0.474552	0.199985	-0.342969	-0.429643	-0.451533	0.732259	0.249526	0.866845
b1293	sapB	0			0	0	-0.764032	0	-0.343509	-0.211329	-0.123286	-0.0261104	-0.142084	-0.0887439	0.0849009	0.300875	0.85261	0.345213	-0.196713	-0.471584	0.010268	0.21328	-0.312951	0.220156
b1294	sapA	0			0	0	0.0247878	0	0.377307	0.493575	0.708437	0.728571	0.692087	0.563002	0.563002	0.73782	1.12552	0.962775	0.0703639	0.184682	0.411773	0.422784	0.371644	0.441773
b1295	ymjA	0			0	0	-0.647979	0	0.924608	0.995572	1.10756	0.972788	1.29088	1.31616	1.33894	1.17255	0.907117	0.770672	0.451231	-0.287393	1.10211	0.476549	0.0486035	-0.201467
b1296	puuP	0			11	1	-0.0958952	0	-3.23051	-3.88589	-3.30601	-3.47831	-3.37238	-3.44707	-3.35505	-3.51769	-3.16717	-3.25337	-3.18798	-1.34037	1.71166	0.493043	0.310584	0.22645
b1297	puuA	0			11	1	-0.163109	0	-3.39705	-2.84484	-2.50017	-2.5638	-2.54992	-2.66111	-2.06769	-2.43745	-2.37307	-2.66435	-2.59427	-0.321322	2.12173	0.217411	0.0515786	-0.223058
b1298	puuD	0			11	1	-0.0447592	0	-3.12607	-4.85169	-2.70875	-3.05109	-3.05524	-3.76089	-2.49816	-3.11973	-6.75869	-6.70472	-3.25181	-0.758453	2.40487	0.532241	0.603253	-0.30952
b1299	puuR	0			9	1	0.286017	0	-1.50386	-2.7009	-1.85672	-1.8772	-1.88454	-1.85109	-1.53826	-1.80684	-2.20234	-1.89977	-2.17593	-0.534161	1.98722	0.796627	0.293406	0.0288599
b1300	puuC	0			11	1	-0.286356	0	-3.13234	-2.67535	-2.56479	-2.38023	-2.49192	-2.58886	-2.20853	-2.52869	-1.91354	-2.9197	-3.01574	-0.124878	3.37884	0.487887	0.263651	0.0474067
b1301	puuB	0			11	1	-0.320662	0	-3.25415	-2.27568	-2.7004	-2.68953	-2.95557	-2.63922	-2.4587	-2.65536	-8.13746	-7.96702	-3.09728	-0.633077	3.24399	0.464292	0.00869527	-0.320662
b1302	puuE	0			11	1	-0.20279	0	-3.26041	-1.94688	-2.95888	-2.83971	-2.94148	-2.76207	-2.57452	-2.72791	-2.28132	-3.48816	-3.11	-0.484074	3.50753	0.74728	0.179567	0.202979
b1303	pspF	0			0	0	-0.276139	0	0.836559	0.775461	0.516239	0.561714	0.227266	-0.00167026	0.0926701	0.0594359	0.461977	0.0269314	-0.060501	-0.00505287	-0.213509	-0.410346	-0.128783	-0.196114
b1304	pspA	0			0	0	0.01681	0	0.306544	1.09347	0.903203	0.900185	0.784278	0.887471	0.649599	0.509911	0.535099	-0.0185045	-0.0244829	-0.45422	-1.48954	-0.287061	-0.471706	-0.0846639
b1305	pspB	0			0	0	0.0149766	0	0.22534	1.31668	1.11341	1.06686	0.98321	1.07074	0.865152	0.750085	0.888465	0.883819	-0.0764463	-0.636072	-1.13019	-0.121663	-0.393004	0.116362
b1306	pspC	0			0	0	-0.172514	0	-0.106335	1.10611	1.09359	1.04615	0.935066	1.04615	0.863277	0.818041	0.269699	0.531151	-0.0722159	-0.612278	-1.09649	-0.112584	-0.519802	0.0230716
b1307	pspD	0			0	0	-0.0314028	0	-0.142433	1.02986	1.04254	0.972887	0.942424	0.871677	0.710833	0.616203	0.478074	0.352703	-0.295816	-0.814074	-1.11907	-0.0288694	-0.33513	0.18251
b1308	pspE	0			0	0	0.139889	0	-0.696266	0.413353	0.586847	0.706719	0.708316	0.629494	0.402877	0.0815256	-0.0636474	0.138126	0.385041	0.402877	-0.495265	-0.0260804	-0.17213	0.131288
b1309	ycjM	0			1	0	-0.159888	0	-1.41743	0.0755287	0.163668	0.0792786	0.0807982	0.0417635	-0.0826068	-0.282902	-0.105058	-0.341899	-0.0189691	0.375035	-2.53849	-0.724974	-0.426643	-0.248103
b1310	ycjN	0			1	0	0.140291	0	-1.47021	-0.698636	-0.267642	-0.0253356	-0.200242	-0.210498	-0.160386	-0.150365	-0.321502	-0.372679	-0.00405794	0.242064	-4.62306	-0.882986	-0.910043	-0.799193
b1311	ycjO	0			1	0	0.0348752	0	-0.717902	-0.311928	0.128826	0.104011	0.197631	0.141038	0.244805	0.20714	0.250053	0.712072	0.412388	0.292715	-2.34278	-0.415207	-0.505665	-0.554571
b1312	ycjP	0			0	0	0.322879	0	-0.561244	-0.252706	-0.0774763	0.110237	0.198556	0.137651	-0.143517	-0.0350752	-0.0358149	-0.128268	0.359819	0.350012	-0.72863	-0.147065	-0.342165	-0.297553
b1313	ycjQ	0			0	0	-0.284561	0	-0.809567	-0.736366	-0.326151	-0.304493	-0.483705	-0.596133	-0.565132	-0.364792	0.688887	0.175341	-0.396735	0.137289	-0.565132	-0.633278	-0.521425	-0.080545
b1314	ycjR	0			3	0	-0.123682	0	-0.707546	-0.883811	-0.420582	-0.353155	-0.525463	-0.349635	-0.399851	-0.123682	-3.68383	-3.81288	0.0861084	0.185089	-1.82894	-0.162912	-0.162912	-0.52981
b1315	ycjS	0			0	0	0.037038	0	-0.0798689	0.139666	0.285888	0.337355	0.278624	0.430922	0.642018	0.248025	0.551161	0.367445	0.226528	0.0038435	-1.04505	-0.256459	-0.224382	-0.0982465
b1316	ycjT	0			0	0	-0.017687	0	-0.118747	0.264275	0.300448	0.417015	0.578805	0.498592	0.340857	0.566122	0.57718	0.48171	0.340857	0.168094	-0.296098	0.44273	-0.264932	-0.469761
b1317	ycjU	0			1	0	-0.166796	0	-0.0734401	0.0151339	0.621629	-0.0546645	-0.273748	-0.128661	-1.41703	-0.171509	0.533587	-0.126836	-0.145434	-0.593797	-4.23514	-0.658733	-0.86006	-0.618314
b1318	ycjV	0			1	0	0.218458	0	-0.475842	-0.238698	-0.577028	-0.392469	-0.548571	-0.430209	-0.649137	-0.472517	-0.180542	-1.56105	-0.479658	-0.403584	-3.20936	-0.925438	-0.701142	-1.33489
b1319	ompG	0			3	0	-0.0378749	0	0.0213633	0.236142	0.434194	0.283612	0.300237	0.52438	-1.28351	-0.296636	0.610827	-1.63233	-1.64196	-0.718459	-0.319692	-2.16308	-0.900186	-0.748357
b1320	ycjW	0			1	10	-0.170802	0	1.39344	0.915561	1.68065	1.78847	1.95861	1.79063	1.66186	1.65761	2.40438	1.95507	1.9276	2.07506	-1.67264	-1.26828	-0.650986	-1.2146
b1321	ycjX	0			0	0	0.232058	0	0.310673	0.903517	0.27789	0.57685	0.490309	0.513362	0.665809	0.80547	0.950685	0.424852	-0.120117	-0.360107	-0.00489371	1.41043	0.649053	1.12722
b1322	ycjF	0			0	0	0.112982	0	0.469576	0.433112	0.170884	0.30058	0.39166	0.435187	0.490072	0.775639	0.739657	0.0616223	-0.491583	-0.401681	0.171698	1.15797	0.557886	0.91097
b1323	tyrR	0			0	0	-0.201239	0	0.255764	0.592156	-0.133762	-0.00144127	-0.258933	-0.24905	-0.325922	-0.077591	-0.230721	-0.55265	-0.750709	-0.234781	-0.113132	0.164318	0.0244981	0.0259079
b1324	tpx	1	3	ArcA, Sigma70$-1, 1	0	0	-0.222613	0	1.02744	-0.302212	0.910789	0.737963	0.734271	0.423156	0.0718553	-0.0661812	0.501603	0.526388	-0.01809	-0.304061	-0.955731	-1.06585	-0.501123	-0.734976
b1325	ycjG	0			0	0	0.146028	0	-0.390841	0.0128181	-0.570653	-0.40807	-0.55561	-0.562891	-0.365174	-0.327761	-0.154683	-0.662208	-1.06889	-0.529069	-0.119506	0.118368	-0.0600655	0.278596
b1326	mpaA	0			0	0	0.0312325	0	0.272644	0.246426	0.578581	0.34985	0.430397	0.283542	0.25846	0.653209	1.07762	0.726317	-0.144686	-0.376944	-0.0823073	0.0496516	-0.334058	-0.442204
b1327	ycjY	0			0	0	0.405228	0	-0.203557	-0.356622	-0.00118407	0.122549	0.138222	0.0521332	0.287635	0.236289	0.585006	0.677502	-0.264162	-0.45246	0.696513	0.424857	0.333524	0.357437
b1328	pgrR	0			0	0	0.104923	0	0.966494	0.839917	1.24626	1.06795	1.01891	0.870422	0.818186	0.611087	0.819684	-0.138696	-0.777114	-0.350548	1.19638	-0.0933955	-0.045931	-0.628918
b1329	mppA	0			9	0	-0.130768	0	-1.47383	-2.67341	-1.72343	-1.71834	-1.98271	-2.46393	-1.81844	-2.04147	-2.09312	-1.82248	-1.46476	0.486667	0.391641	-0.311771	0.159388	-0.418054
b1330	ynaI	0			0	10	0.0177357	0	1.32605	1.43463	2.62154	3.30582	3.6697	3.86772	4.15684	4.08392	4.10598	4.52915	3.70249	2.33031	1.56931	0.257952	0.739772	0.348752
b1332	ynaJ	0			1	0	-0.152368	0	0.820398	-1.7413	0.807183	0.585948	0.772002	-0.163809	0.834009	0.763886	0.305249	0.375907	0.181015	-0.429235	-0.510217	-0.54541	-0.242264	-0.598654
b1333	uspE	0			0	0	0.364218	0	-0.0322756	0.234037	-0.392118	-0.302621	-0.402177	-0.220816	-0.409394	-0.493565	-0.108458	-0.719379	-0.808074	-0.164927	-0.00869838	0.61618	-0.0294767	0.5626
b1334	fnr	1	3	ArcA, Sigma70$-1, 1	0	0	-0.0288455	0	0.698429	-0.568667	0.459734	0.357661	0.573028	0.212297	0.352552	0.332226	0.79281	0.727804	0.0150598	-0.510323	-0.279782	-0.457682	-0.094424	-0.245113
b1335	ogt	0			0	0	-0.0558774	0	1.169	0.565063	0.458809	0.712882	0.792914	0.637655	0.64334	0.934432	-0.452017	-0.919781	0.208132	-0.526084	-0.817973	-0.433244	-0.738698	-0.736427
b1336	abgT	0			0	0	0.301021	0	-0.498508	-1.00286	-0.793236	-0.77672	-0.995677	-0.933281	-1.25644	-1.14943	-0.893561	-1.30387	-0.945713	-0.516134	-0.609599	-0.02948	-0.00907659	0.0729451
b1337	abgB	0			0	0	-0.626411	0	-0.413789	-1.16903	-0.973729	-0.877999	-1.25953	-0.779257	-0.814439	-0.649373	-0.187999	-0.781206	-0.908257	-0.25718	-0.712824	-0.466466	-0.295525	-0.761884
b1338	abgA	0			1	0	0.242211	0	-0.479117	-1.84728	-1.3347	-1.29841	-1.13957	-1.46283	-1.51295	-0.869189	-0.89082	-0.570108	-0.298769	-0.246118	-0.0414089	0.0853028	-0.175783	-0.0305563
b1339	abgR	0			6	0	-0.208773	0	-0.622821	-2.70516	-2.21621	-2.41897	-2.2979	-2.35992	-1.22947	-1.69749	-0.742016	0.0689561	-0.106775	-0.210799	-0.325651	-0.953805	-0.578805	-1.13757
b1340	smrA	0			0	0	-0.000976785	0	0.134266	0.174799	0.239327	0.199223	0.270317	0.31503	0.181538	0.337024	0.834616	0.488137	0.187082	-0.12476	0.32837	0.089966	-0.0300734	0.128779
b1341	dgcM	0			0	0	-0.190727	0	-1.4306	-0.82142	-0.818576	-0.661817	-0.834907	-0.96158	-0.406433	-0.368551	-0.627883	-0.915739	-0.903741	-0.41253	-0.417434	-0.0595809	-0.288075	-0.164762
b1342	ydaN	0			0	0	0.454818	0	-0.0689736	-0.0409968	0.207198	0.118169	0.180702	0.0955298	0.0220847	0.097567	0.0858922	-0.49809	-1.1283	-0.910514	0.469056	0.862703	0.0995449	0.647929
b1343	dbpA	0			0	1	0.273409	0	-0.213308	0.401937	0.79475	1.08009	1.20105	0.645383	0.575183	1.23015	1.61601	1.07917	0.889686	0.407428	1.10692	1.05655	0.957462	0.874533
b1344	ttcA	0			0	0	0.219012	0	0.501596	-0.0498378	-0.0170664	0.271364	0.47091	0.536	0.245628	0.221527	-0.166463	0.903016	0.944711	0.213307	-0.117554	-0.00866931	-0.123619	-0.153908
b1345	intR	0			3	0	0.559177	0	-0.480254	-1.51755	-1.30129	-1.47521	-1.59599	-1.51339	-1.52678	-1.66979	-1.2512	-1.42422	-1.70457	-1.04159	0.252575	0.534668	-0.225345	0.210266
b1346	ydaQ	0			4	0	-0.595935	0	-0.441798	-0.291808	-0.545884	-0.347882	-0.448931	-0.463561	-2.74355	-0.681466	-0.531923	-2.57466	-1.07658	-0.644175	-3.23825	-2.04283	-0.962454	-0.654096
b1347	ydaC	0			2	0	-0.120439	0	-0.23997	-0.23239	-0.430246	-0.723149	-0.768116	-0.535921	-3.29627	-1.49404	0.489873	-1.71859	-1.12085	-0.265067	-0.718858	0.687211	-0.162054	-0.680073
b1348	ralR	0			0	0	-0.15788	0	0.255532	-0.188385	-0.326118	-0.475073	-0.320163	-0.200778	-0.297339	-0.327523	1.06542	1.46855	-0.111528	-0.185934	0.316572	0.232128	-0.759266	-0.891587
b1349	recT	0			0	0	0.487784	0	0.726536	-0.176295	0.0499457	0.00820897	0.0105113	-0.239198	0.108372	-0.268567	0.559086	0.165244	-0.507794	-0.319376	-0.140833	-0.293688	-0.243141	-0.159851
b1350	recE	0			0	0	0.034684	0	0.523791	0.073174	0.545282	0.367151	0.218486	0.167504	-0.463148	0.0240056	1.54086	1.21685	0.496452	0.324582	-1.35703	-0.157972	-0.00909319	0.040102
b1351	racC	0			1	0	-0.148213	0	-0.0784395	-0.263052	-0.100951	-0.146206	-0.429652	-0.342376	0.525565	-0.688019	-0.608542	-2.94696	-0.663746	-0.9976	0.558454	-0.471026	-0.915476	-0.304025
b1352	kilR	0			3	0	0.236081	0	-0.213857	0.0744321	-0.129231	-0.309358	-0.306555	-0.189505	-3.47898	-0.578198	-0.70842	-2.62126	-0.561864	-0.843144	-3.05772	-1.48016	-1.07296	-0.733076
b1353	sieB	0			0	2	-0.485577	0	1.36362	1.21595	1.18873	0.952127	1.17499	0.977265	1.66426	0.68739	0.993275	1.45497	0.11315	-0.108507	1.97268	0.590384	-0.117111	-0.851322
b1354	b1354	0			1	0	-0.177944	0	0.519641	0.929195	0.424044	0.311382	0.560797	0.595271	0.809799	0.443525	0.931123	0.163956	-0.0115191	-0.269959	-1.63666	0.221798	0.447481	0.431314
b1355	ydaG	0			1	5	-0.0571633	0	0.861509	1.23434	1.19183	1.43051	1.74828	1.81072	1.59658	1.5133	2.27288	1.76955	0.701502	0.232963	-1.60454	-0.101021	-0.2527	-0.483127
b1356	racR	0			0	7	0.324933	0	1.86508	1.92505	1.60805	1.63991	1.76283	1.90771	1.64916	1.41503	0.8723	0.396412	0.0546231	0.326882	-0.209297	-0.159816	-0.301653	-0.861895
b1357	ydaS	0			0	0	0.0503026	0	0.0593804	0.20942	0.0297466	0.0163273	0.254971	0.197677	0.241867	0.0489894	0.339692	0.0964593	-0.165051	-0.457275	0.454604	0.518684	0.234873	0.173326
b1358	ydaT	0			0	1	0.367457	0	0.171591	0.00449927	0.0641954	0.217818	0.360098	0.270003	0.425841	0.246149	0.425841	1.6741	-0.233381	-0.343243	0.438602	0.381767	0.0530881	0.138801
b1359	ydaU	0			0	0	0.0774787	0	0.0924362	0.221806	0.329371	0.340344	0.236336	0.244065	0.0310277	0.290544	-0.675721	-1.24608	-0.382773	-0.338771	0.193331	0.248656	0.285441	-0.16613
b1360	ydaV	0			0	0	0.163503	0	0.13497	0.061769	0.129109	0.254082	0.401168	0.299516	0.723889	0.278152	0.383567	0.427686	-0.128712	-0.202158	0.764173	0.468476	0.312827	0.492475
b1361	ydaW	0			0	0	0.228397	0	0.156597	0.253797	0.349523	0.316623	0.4701	0.37395	0.302812	0.151684	0.888081	0.666887	-0.242062	-0.417296	-0.00445583	0.223975	0.255221	0.321769
b1362	rzpR	0			0	0	0.170483	0	0.273528	0.603876	0.488222	0.472485	0.640498	0.824891	0.319183	0.551795	0.871447	-0.0476747	-0.728922	-0.658179	-0.306863	0.223035	-0.0541326	-0.811284
b1363	trkG	0			1	0	-0.0710237	0	0.830305	0.601122	-0.025568	0.245058	0.161497	0.425821	0.128389	-0.320057	-1.72013	-1.00785	-0.129785	0.0767197	-1.52598	-0.259609	0.158944	-0.136007
b1364	b1364	0			0	0	-0.0630973	0	0.600658	0.301943	0.205808	0	-0.0395756	0.356282	-0.244192	-0.396671	0.447521	0.376628	-0.604574	-0.913861	-0.621514	-0.380504	-0.00482354	-0.254192
b1365	ynaK	0			0	0	0.011801	0	0.977004	0.568342	0.192596	0.43522	0.633064	0.704761	0.363265	0.269222	0.0965542	-0.168067	-0.466477	0.0460509	0.648948	-0.0337016	0.0183985	-0.382811
b1366	ydaY	0			0	0	-0.171822	0	0.814754	0.589431	0.707322	0.425144	0.478316	0.653571	0.0371771	0.119226	0.342594	-0.85059	-0.496798	-0.68573	0.296161	-0.0358338	-0.0115917	-0.398864
b1367	b1367	0			1	0	0.32155	0	0.379646	0.299969	0.158785	0.278412	0.278412	0.476373	-0.982003	0.0720576	-2.83251	-0.855078	-1.02111	-0.656947	-0.296669	0.401705	0.195694	-0.0227665
b1368	ynaA	0			0	0	0.156084	0	1.07584	0.917386	0.80834	0.743039	0.728069	0.518752	0.157763	0.174763	0.73534	-0.201257	-0.49775	-0.648123	-0.0481437	-0.603328	-0.476918	-0.852336
b1369	lomR_1	0			0	0	0.023317	0	1.10697	0.654887	0.772944	0.802127	0.880891	0.780717	0.564065	0.584604	0.419419	0.455147	-0.559651	-0.349686	-1.41254	0.023317	-0.509536	-0.520555
b1370	insH-5	0			0	0	0.201005	0	0.270073	-0.209438	0.18153	-0.0929211	-0.106211	-0.421293	-0.363181	-0.0824937	-0.11126	0.569059	0.459881	0.370288	-0.904302	-0.48616	-0.328941	-0.247741
b1371	lomR_2	0			0	0	-0.0536897	0	0.418018	0.743515	0.672958	0.729135	0.745987	0.855605	0.467179	0.765073	1.04778	1.21143	0.267344	-0.118391	-0.875146	0.200644	0.232367	0.388446
b1372	stfR	0			0	1	-0.119266	0	-0.108509	0.0104365	0.261846	0.280335	0.448228	0.561094	-0.149144	0.353515	0.207948	0.794105	-0.0293492	-0.149144	2.54262	-0.112944	-0.806238	-0.620621
b1373	tfaR	0			0	0	0.811958	0	0.822334	0.852062	1.17212	0.796968	0.981941	0.952592	0.900189	0.640189	1.21786	0.658159	-0.0688262	-0.305383	1.02309	0.518974	0.222319	0.183442
b1374	pinR	0			0	7	0.130912	0	1.826	1.84327	2.04492	1.91156	1.80779	1.94435	1.55825	1.39407	1.88148	0.867457	0.132599	-0.383477	0.61705	0.20727	-0.386528	-0.0775157
b1375	ynaE	0			0	9	0.288181	0	3.35453	3.26803	2.51726	2.71073	3.05795	3.39975	2.96374	2.60808	1.83304	0.702588	-0.11498	-0.848815	0.0804592	0.48717	-0.23431	-0.82757
b1376	uspF	0			7	0	-0.0990543	0	-2.10109	0.0627621	-2.13346	-2.15345	-2.32121	-1.74545	-1.75188	-2.03747	-1.55837	-1.02765	-0.653084	-0.0690454	0.426141	-0.19319	-0.378821	-0.188917
b1377	ompN	0			2	0	0.363258	0	-0.934055	-1.93323	-1.28317	-1.26764	-1.15085	-1.15234	-1.41508	-1.64047	-0.935178	-1.38297	-0.607075	-0.168641	-0.178498	0.224804	-0.0500817	0.14803
b1378	ydbK	0			0	0	0.0982712	0	-0.750318	0.30562	-0.557584	-0.499041	-0.500775	-0.39396	-0.474233	-0.473316	0.0329178	-1.1878	-1.38517	-0.873781	0.0957085	0.529494	0.201622	0.488285
b1379	hslJ	0			0	0	0.436378	0	0.0134418	0.559261	-0.101136	-0.181938	-0.252496	-0.231883	-0.195777	-0.246621	-0.371017	-0.423563	-1.28291	-0.835973	-0.0450497	0.889695	0.333573	0.891176
b1380	ldhA	0			0	1	0.216208	0	1.25657	1.61708	0.825464	0.813641	0.743178	0.790456	0.852579	0.783162	0.781714	-0.255153	-1.18423	-0.989494	0.568425	0.596451	0.602828	0.703745
b1381	ydbH	0			0	0	0.0959191	0	-0.313136	-0.528966	-0.50568	-0.460191	-0.60055	-0.518406	-0.78012	-0.990996	-0.405189	-0.822806	-1.57297	-0.647572	-0.0345896	0.0611538	-0.012645	-0.167827
b1382	ynbE	0			0	0	-0.307886	0	0.200298	0.212457	0.161638	-0.0453788	-0.0484029	0.0414146	-0.332285	-0.433744	-0.364128	-0.304666	-1.00709	-0.784674	-0.256512	0.0743556	-0.0826035	-0.265025
b1383	ydbL	0			0	0	0.57664	0	0.182213	0.316509	-0.345111	0.0954697	0.158869	0.314154	-0.103435	-0.192474	-0.22349	-0.441834	-1.10229	-1.05166	-1.1491	-0.11518	-0.331402	-0.323775
b1384	feaR	1	6	CRP, Sigma70$1, 1	11	0	0.209393	0	-3.58186	-5.67524	-3.75516	-3.77244	-3.72667	-4.90363	-2.43075	-3.4447	-7.73151	-8.00984	-1.71063	-0.84175	-0.393586	-0.172468	-0.122072	-0.645973
b1385	feaB	1	6	CRP, Sigma70$1, 1	1	0	-0.187526	0	-0.646405	-2.30954	0.0345942	-0.0357762	-0.235381	-0.559918	-0.119966	-0.131713	-0.0514689	-0.436044	-0.551563	-0.538103	0.457313	0.393024	0.0334186	0.280777
b1386	tynA	0			0	0	0.0338778	0	-0.219846	-0.420125	0.0230687	0.0498996	0.150972	0.139051	0.0106987	0.0256248	0.450948	-0.0775645	-0.609966	-0.67189	0.0338778	0.789542	0.129665	0.608335
b1387	paaZ	0			0	0	-0.306157	0	-0.0472637	-0.451974	0.237038	0.0435657	0.0228697	-0.152092	-0.642202	0.0296352	0.726979	-0.197348	0.251031	0.426459	-0.0145968	0.501878	0.329479	0.548751
b1388	paaA	1	6	CRP, Sigma70$1, 1	6	0	0.215278	0	-2.60922	-2.62885	-2.71817	-2.55942	-2.37252	-2.43852	-0.6907	-1.45101	-0.814162	0.553591	1.4786	1.2157	0.634097	0.667478	0.941807	0.84412
b1389	paaB	1	6	CRP, Sigma70$1, 1	8	0	0.0582888	0	-1.81746	-2.17126	-1.8713	-2.02477	-1.78705	-1.78865	-2.63985	-1.5913	-0.956734	-0.461767	0.675063	1.04091	0.197323	0.69238	0.863315	0.871809
b1390	paaC	1	6	CRP, Sigma70$1, 1	7	0	-0.0730106	0	-2.07781	-2.14953	-1.97691	-2.17872	-2.06753	-1.40843	-1.79676	1.40024	-1.62009	-0.436313	0.274684	0.806725	0.591195	0.604869	0.825926	0.709301
b1391	paaD	1	6	CRP, Sigma70$1, 1	1	0	-0.544045	0	-1.37307	-1.67942	-1.56495	-1.40332	-1.39987	-1.48049	0.17317	-0.9504	-0.42455	-0.508724	0.0666072	0.326009	0.423869	0.314246	0.676713	0.522984
b1392	paaE	1	6	CRP, Sigma70$1, 1	0	0	0.340815	0	-1.05931	-0.954138	-0.759555	-0.763447	-0.796647	-0.652251	-0.395763	-0.835512	-0.00870593	-0.360123	0.0268051	0.259761	0.369102	0.687189	0.745179	0.591047
b1393	paaF	1	6	CRP, Sigma70$1, 1	0	0	0.121294	0	-0.76273	-0.855995	-0.932522	-0.764208	-0.670157	-0.69814	-0.843869	-0.435322	0	-0.284253	0.176404	0.413499	0.25449	0.563774	0.624356	0.659616
b1394	paaG	1	6	CRP, Sigma70$1, 1	0	0	-0.42806	0	-0.839382	-0.972139	-0.779949	-0.671629	-0.739337	-0.865885	-0.172683	-0.456571	0	-0.341728	-0.0173935	0.260699	0.335644	0.376363	0.418992	0.386516
b1395	paaH	1	6	CRP, Sigma70$1, 1	0	0	-0.53903	0	-0.969042	-0.972268	-0.960475	-0.804764	-0.946754	-0.836597	-1.03839	-0.822146	-1.14491	-0.657839	-0.12258	0.314802	-0.379475	0.396497	0.72862	0.885252
b1396	paaI	1	6	CRP, Sigma70$1, 1	2	0	0.155115	0	-0.516586	-0.511007	-0.256573	-0.283483	-0.339851	-0.249126	-0.230029	-0.187144	-2.81914	-4.66018	0.239319	0.348409	0.410817	0.934045	0.460264	0.941488
b1397	paaJ	1	6	CRP, Sigma70$1, 1	6	0	0.0245164	0	-4.16633	-4.14281	-3.0255	-2.75404	-2.52561	-2.75335	-1.39017	-1.38859	-0.423682	0.415043	-0.18392	-0.169087	-0.693807	-0.625213	-0.521161	-0.106089
b1398	paaK	1	6	CRP, Sigma70$1, 1	10	0	0.345278	0	-3.34272	-3.57254	-3.00771	-2.96221	-2.83635	-2.72586	-2.40175	-2.48428	-3.31852	-1.85675	-0.82279	0.611848	-0.623764	-0.0827542	-0.0284008	0.211724
b1399	paaX	0			0	0	-0.220678	0	-1.11274	-1.2573	-1.393	-1.1464	-1.11115	-1.15589	-1.04617	-1.1612	-0.95392	-0.977667	-0.697596	0.140643	0.283629	0.404072	0.12389	0.384833
b1400	paaY	0			0	0	-0.283013	0	-1.02916	-1.31148	-0.917004	-1.04393	-1.03411	-1.16496	-1.24219	-1.37592	-0.814266	-1.09888	-0.875245	0.0540713	0.5135	0.846979	0.212551	0.581743
b1401	b1401	0			0	0	0.25993	0	0.22772	0.282976	0.116465	0.00396687	0.16576	-0.0295076	-0.116542	-0.175055	-0.0268465	-0.23896	-0.745498	-0.63636	0.185954	-0.118341	-0.178509	-0.233618
b1405	b1405	0			0	0	0.108103	0	0.610999	0.576551	0.72902	0.755362	0.626595	0.490026	0.488232	0.45108	0.546168	0.0949409	-0.0036965	-0.282592	0.0546111	-0.0390313	-0.0823505	-0.0968202
b1406	ydbC	0			1	0	0.466213	0	-1.20082	-1.62844	-0.896688	-0.80082	-0.701152	-1.00369	-0.677917	-0.730649	-1.25899	-1.45752	-1.30134	-0.36258	0.870349	1.19919	0.887431	1.02685
b1407	ydbD	0			1	0	0.134048	0	1.08065	0.557561	1.15491	1.00693	0.994903	0.934665	0.5064	0.917221	-1.29537	-2.64796	-0.448793	-0.277442	-0.450047	0.212258	0.375836	-0.580813
b1408	ynbA	0			5	0	-0.494972	0	1.17632	0.768137	0.795917	0.714292	0.748298	0.777413	-1.78144	-0.162199	-1.7446	-1.752	1.22777	-1.24929	-1.96951	-1.89716	-0.553209	1.14393
b1409	ynbB	0			2	0	-1.53294	0	0.00420757	-0.200587	-0.253816	0.367205	-0.318871	-0.594035	-0.321425	-0.727697	1.40415	-1.17012	0.0346476	0.165047	-1.74217	-1.24759	-0.19869	-2.06042
b1410	ynbC	0			0	0	0.137762	0	-0.0859475	-0.2344	-0.096398	-0.0545328	0.0653404	-0.0879344	-0.0126602	-0.00914856	0.11442	-0.00566939	-0.393298	-0.713081	0.326892	0.557793	0.144854	0.337974
b1411	ynbD	0			0	0	-0.895898	0	0.191248	0.207851	0.0575471	0.157399	0.20216	0.125997	0.0681569	0.146168	-0.811677	-0.0577701	-0.00609517	-0.113051	-0.978877	0.0212585	0.203223	0.389076
b1412	azoR	0			2	0	-0.142194	0	0.639874	-0.664724	0.372007	0.484753	0.550663	0.366168	0.550663	0.650643	-6.53514	-6.96696	0.807893	-0.185314	-0.297379	-0.675884	-0.336482	-1.31185
b1413	hrpA	0			0	0	0.362866	0	-0.427524	-0.454182	-0.529183	-0.12884	-0.137829	-0.392669	-0.492711	-0.468978	-1.1282	-0.622954	-0.661641	-0.503444	-0.252633	1.0563	0.290586	1.04849
b1414	ydcF	0			0	0	0.20425	0	0.0684933	-0.399549	0.189032	0.124332	0.13764	-0.0557834	0.125675	0.175087	0.34968	0.170819	0.287294	-0.207474	0.606853	-0.0140671	-0.0235582	-0.0746952
b2091	gatD	2	3, 6	ArcA, Sigma70$-1, 1; CRP, Sigma70$1, 1	8	0	0.0368504	0	-5.15448	-6.14163	-5.92324	-5.90645	-5.72752	-5.53337	-0.842898	-1.23233	-2.27692	0.571831	0.840485	0.308124	-1.68232	-0.458102	-0.37401	-0.242047
b1416	b1416	0			0	13	0.000994094	0	2.04048	3.49814	2.83856	3.20219	3.38077	3.72306	3.54506	3.45804	3.7061	3.04386	1.99183	0.163322	1.09608	1.77239	1.46829	1.83861
b1417	b1417	0			0	5	0.143413	0	0.975099	2.13689	1.69186	1.56074	1.56074	1.9558	1.94135	1.70161	-1.22099	-1.45156	0.436814	-0.267954	0.828211	0.657459	0.657459	0.373898
b1418	cybB	0			0	1	0.33907	0	1.25912	-0.463523	1.71738	1.56381	1.54447	0.838734	1.04489	1.0275	0.792624	1.11532	0.999152	0.936427	0.247814	0.00477186	0.228001	-0.0369011
b1419	ydcA	0			0	0	0.493638	0	-0.122814	0.573139	-0.0583216	0.115471	0.14852	0.129957	-0.0361039	-0.125675	-0.0372576	0.149635	-0.0218139	0.255223	-0.132058	0.317406	0.326189	0.608938
b1420	mokB	0			10	0	0.10846	0	-0.687624	-2.07045	-1.93111	-2.90824	-3.25655	-3.48372	-3.17684	-3.5128	-7.3384	-6.97989	-1.93855	-1.32709	-0.848409	-1.06986	-0.781496	-0.884178
b1421	trg	0			13	0	-0.260039	0	-2.6198	-6.4071	-6.58177	-6.57691	-6.70983	-6.76187	-6.74409	-6.71446	-5.65637	-6.09568	-2.81202	-1.27645	-1.41601	-1.83299	-2.07759	-1.35762
b1422	ydcI	0			1	0	-0.0919445	0	-0.925381	-3.11035	0.623504	0.464143	0.513097	-0.0873788	0.838108	0.658642	1.10661	1.43117	1.37661	1.08078	0.235568	-0.0860746	0.178812	-0.187115
b1423	ydcJ	0			11	0	0.333307	0	-4.86214	-5.12192	-4.72149	-4.57681	-4.53964	-4.79431	-3.53792	-3.85078	-2.49978	-2.41985	-2.32718	-0.325916	0.485718	0.598678	0.310156	0.650498
b1424	opgD	0			0	0	-0.717743	0	-0.514238	-0.96663	-0.590228	-0.677136	-0.775346	-0.862552	-0.607921	-0.712661	-0.359633	0.118592	-0.0757495	0.174416	-0.0314959	-0.758388	-0.0932566	-0.864874
b1425	b1425	0			3	1	-0.110971	0	0.529334	0.837635	0.571057	0.54952	0.435426	0.767556	-1.92378	0.815082	0.909529	-2.83506	-0.896621	-0.458674	2.67673	-0.255765	-0.245325	-1.62354
b1426	ydcH	0			0	4	0.175014	0	-0.750618	-1.1463	-0.545676	-0.506249	-0.363105	-0.260824	0.773442	0.339361	1.55759	2.57239	2.35006	1.82208	1.37422	1.29784	1.21708	1.72996
b1427	rimL	0			0	0	0.448558	0	0.976688	0.787183	0.81311	0.859485	0.940838	0.953835	1.07753	0.931438	1.4428	1.51342	0.638502	0.129762	0.727827	0.249368	-0.114282	-0.0331797
b1428	ydcK	0			1	0	0.309736	0	-0.300388	-0.492279	-0.294966	-0.181031	-0.166549	-0.189159	-0.146682	-0.367107	-0.302304	-1.58479	-1.9632	-0.889743	0.472761	0.954422	0.274332	0.492204
b1429	tehA	0			0	0	0.166976	0	0.709923	0.386096	0.377076	0.130132	-0.0468324	-0.118021	-0.191292	-0.177653	-0.401874	-0.433648	-0.229886	-0.332287	0.0665772	-0.284203	-0.204506	-0.592349
b1430	tehB	0			0	0	-0.194069	0	0.557199	0.319223	0.237779	0.137213	0.026363	0.0663417	-0.366081	-0.306565	-0.0292041	0.0502839	-0.189474	-0.372874	-0.415244	-0.522429	-0.231471	-0.359497
b1431	ydcL	0			6	0	0.27668	0	-1.69541	-1.30929	-1.37868	-1.29068	-1.51692	-1.50417	-1.48406	-1.6884	-1.69077	-2.09234	-2.68725	-2.07328	-0.3445	-0.14619	0.326993	0.271201
b1432	ydcM	0			0	0	-0.0556987	0	0.656582	0.328523	0.79175	0.544057	0.374122	0.368935	0.339323	0.379131	0.613205	-0.0304239	-0.406689	-0.380775	-0.0956743	-0.332754	-0.0757992	-0.291606
b1433	ydcO	0			1	0	-0.37748	0	-0.259196	-1.08392	-0.691989	-0.77074	-0.751565	-1.1681	-0.790027	-1.19047	-0.609749	-0.452036	-0.609749	1.06729	-1.69466	-1.11152	-0.624517	-1.15149
b1434	sutR	0			0	0	0.306933	0	1.43845	1.49323	1.14726	1.11834	1.29849	1.35078	1.00856	0.698973	0.899045	0.908843	0.537165	-0.181439	0.0514916	0.335721	0.171692	0.343831
b1435	ydcP	0			0	0	-0.592805	0	0.693027	0.136666	0.761595	0.665338	0.697445	0.263544	0.476351	0.450993	0.697445	0.962153	1.0639	1.00996	0.0925381	-0.97659	-0.0840739	-1.22909
b1436	yncJ	0			0	0	0.1894	0	0.0491454	0.132779	-0.0198018	-0.177348	-0.015663	-0.173723	-0.271844	-0.453737	0.0272374	-0.362743	-0.998522	-0.985328	-0.0693259	0.540817	0.0336593	0.47399
b1437	b1437	0			2	0	-0.0839054	0	-0.0908727	0.239748	0.139821	0.0141094	-0.0744884	0.0573004	-0.558716	0.322122	-2.85675	-2.63321	0.0224287	-0.0318787	-0.311816	0.293282	-0.0991869	0.703338
b1438	hicB	0			0	0	0.343128	0	0.515249	0.714448	0.0617624	0.33356	0.343128	0.384435	0.346184	0.274943	0.304271	0.206303	0.0429788	-0.0648971	-0.0427469	0.217622	-0.00807062	0.187317
b1439	ydcR	0			0	0	-0.772807	0	0.95235	-0.326342	1.01486	0.858307	0.801734	0.0778014	0.447683	0.473618	1.07437	0.201148	-0.233151	0.268397	0.0656868	-0.810397	0.125966	-1.35013
b1440	ydcS	0			11	0	0.537576	0	-5.72715	-6.13453	-6.13155	-5.86628	-5.94096	-6.01726	-4.81702	-5.17259	-4.48888	-4.16042	-3.62638	-0.916162	0.23715	0.317914	-0.253917	0.20851
b1441	ydcT	0			11	0	0.736003	0	-4.97456	-5.15084	-4.68484	-4.56359	-4.6996	-4.69062	-3.5704	-3.91791	-3.4211	-3.2147	-2.68126	-0.321414	0.973449	0.587444	-0.204384	0.435319
b1442	ydcU	0			11	0	-0.130609	0	-3.8876	-3.9308	-3.80708	-3.76538	-3.77668	-3.78724	-3.24123	-3.4511	-3.14053	-2.57405	-2.57473	-0.646522	0.656321	0.13946	-0.0502622	-0.00426949
b1443	ydcV	0			11	0	0.254323	0	-5.08201	-5.04457	-4.65886	-4.76014	-4.66629	-4.61433	-3.44581	-3.88788	-3.12194	-2.38989	-2.3011	-0.4369	0.831262	0.255862	0.0757319	0.263448
b1444	patD	0			11	0	-0.114001	0	-3.01576	-5.22407	-5.2041	-4.81046	-4.96026	-4.89861	-3.95097	-4.18801	-5.03689	-4.06554	-2.6342	-0.493502	0.524801	0.208878	0.116937	0.0922922
b1445	ortT	0			0	0	0.504184	0	0.0873645	0.0601075	0.0909756	0.179651	0.749569	0.405432	0.362207	0.146162	-0.0687976	0.0178209	-0.15204	-0.783502	-0.248126	0.443538	-0.271178	-0.0257049
b1446	ydcY	0			0	0	0.112428	0	0.798338	1.39065	1.09213	1.08488	1.26632	1.03557	1.24945	1.12863	1.49211	1.49341	1.00465	0.203997	-0.0545256	-0.100007	-0.183103	0.111211
b1447	ydcZ	0			0	7	-0.0569216	0	1.36787	1.82434	1.78651	1.85764	1.88897	1.7899	1.87216	1.93928	1.5083	1.55415	0.926133	0.243921	0.327011	0.104269	0.331697	-0.281229
b1448	mnaT	0			0	9	0.166132	0	1.20977	1.91192	1.93521	1.82486	1.74203	1.61581	1.67904	1.6679	2.34175	1.60055	1.02719	0.181292	0.257509	-0.22036	-0.0982677	-0.22036
b1449	curA	0			0	0	0.303093	0	-0.830841	-0.202749	-0.00411674	0.357523	0.464662	0.42371	0.665871	0.54702	0.297027	-0.39089	-0.941239	-0.404786	1.02851	1.22487	1.07427	1.15262
b1450	mcbR	0			1	0	0.538696	0	-0.661727	-1.15515	-0.395299	-0.316116	-0.30146	-0.033123	-0.0834851	-0.561783	-0.256559	-1.52558	-2.39895	-1.43457	1.57263	1.42668	1.17279	1.3242
b1451	yncD	0			0	0	0.0126542	0	-0.451301	-1.29944	-0.147137	-0.0773258	0.0581348	0.217466	-0.162198	-0.312016	0.225823	0.572923	0.0629176	-0.163706	-0.194047	0.769917	0.634602	0.631057
b1452	yncE	0			2	0	-0.669494	0	0.955446	-1.25993	0.0199189	-0.284411	-0.288339	-0.541776	-0.589442	-0.564144	-1.69306	-0.471152	-0.87573	-1.17908	-2.67076	-0.513664	-0.158559	-0.323768
b1453	ansP	0			0	0	-0.882193	0	0.280214	-0.274985	-0.184303	-0.0614155	0.0868185	0.173356	-0.0163901	-0.381358	-0.0948866	-0.0163901	0.287349	0.381922	-0.19714	0.270516	0.231935	0.290483
b1454	yncG	0			1	0	0.277031	0	-1.16469	-0.913877	-0.702391	-0.485253	-0.580531	-0.157342	-0.136243	-0.0447614	0.473241	-1.12254	-2.37443	-0.818979	0.795947	1.0595	0.548177	0.598221
b1455	yncH	0			2	1	0.560242	0	-0.745259	-0.312957	-0.24902	-0.1587	-0.028048	0.853971	-1.35443	0.343989	1.06154	-1.88028	-3.89903	-0.0969315	2.095	1.40414	0.521373	-1.45868
b1456	rhsE	0			2	0	0.300509	0	0.890585	1.06144	0.823739	0.816292	1.02248	1.28357	0.787318	0.892273	0.749555	0.707694	-0.424112	-0.126546	-2.72029	0.0397318	-0.410817	-1.64881
b1457	ydcD	0			0	0	0.189299	0	0.387085	0.462376	0.0894948	0.104893	0.135564	0.227214	0.481723	-0.202065	-0.368918	-0.313808	-0.0767126	0.0549037	0.247788	0.284589	0.378462	-0.462095
b1458	yncI	0			1	0	0.36183	0	-0.572737	-0.529553	-0.798767	-0.922719	-1.01321	-0.626039	-0.841801	-0.41758	0.364231	-0.169988	0.0237701	0.264272	-2.51961	0.00420985	0.119795	-1.24968
b1459	yncM	0			3	1	0.822902	0	-0.234141	-0.217308	-0.572837	-0.360575	-0.408784	-0.349901	-2.63754	-0.648267	1.78355	-2.17356	-0.805909	0.301304	-2.49115	-0.181968	0.00845446	-0.225906
b1460	ydcC	0			2	0	0.347643	0	0.731685	0.9975	0.717631	0.459715	0.487184	0.574431	0.554975	0.388887	-2.90557	-1.62096	-0.366537	-0.295137	0.452318	0.412988	-0.0981052	-0.383449
b1461	pptA	0			0	0	0.0166703	0	0.939673	0.595145	0.420573	0.197491	0.258511	0.166027	-0.0850274	-0.224916	-1.23499	0.297009	-0.184188	0.0655943	-0.163855	-0.115294	0.107013	-0.0810726
b1462	yddH	0			4	0	0.540463	0	-1.97564	-1.61239	-1.61662	-1.47762	-1.42038	-1.4921	-1.14841	-1.31988	-1.4008	-1.35814	-2.21834	-0.716821	0.518237	0.478268	0.198221	0.236386
b1463	nhoA	0			0	0	0.389551	0	-0.366184	-0.265465	-0.299483	-0.158776	-0.142129	-0.184429	-0.277042	-0.137289	0.481932	-0.45893	-0.776173	-0.623314	0.151414	0.52879	0.161986	0.578102
b1464	yddE	0			0	0	-0.0546651	0	1.33074	1.16305	1.19138	1.3289	1.17259	1.1673	0.977397	0.910144	1.20954	1.46835	0.687743	0.296387	0.398512	0.33559	0.313263	0.466939
b1465	narV	0			4	0	0.588029	0	-1.70592	-1.30573	-0.91126	-0.769031	-1.13628	-1.18384	-1.13464	-1.27594	-1.50218	-2.00801	-2.83097	-2.24627	0.422985	0.632046	0.486552	0.847025
b1466	narW	0			4	0	0.214975	0	-2.03026	-1.43923	-1.36712	-1.09256	-1.33063	-1.47865	-1.31273	-1.29262	-1.19183	-2.4474	-3.18527	-2.75878	-0.109088	0.298637	0.078342	0.551984
b1467	narY	0			4	0	0.362735	0	-1.85097	-1.3342	-1.43724	-1.03601	-1.21433	-1.33204	-1.24277	-1.23783	-1.51455	-2.76858	-3.19918	-2.59707	0.0739901	0.413673	0.0286646	0.385988
b1468	narZ	0			5	0	0.163837	0	-1.88307	-1.47903	-1.52388	-1.22061	-1.50761	-1.57003	-1.57301	-1.57608	-1.92583	-2.56432	-3.21917	-2.82336	-0.179361	0.0640174	-0.202543	0.210669
b1469	narU	0			1	0	1.26073	0	-0.203551	-0.60302	0.12434	0.182376	-0.237215	-0.470535	0.16785	0.10737	0.0350936	-1.29944	-1.95093	-1.16605	1.48952	1.50338	1.09654	1.32577
b1470	yddJ	0			4	0	0.317806	0	-0.672646	0.24029	-0.534911	-0.6451	-0.712176	-0.562122	-0.536928	-1.67439	-2.04211	-3.27122	-2.39931	-1.56701	-0.323826	0.884094	0.368539	0.00224883
b1471	yddK	0			0	1	0.69305	0	0.665649	0.0982194	0.432501	0.373837	0.77615	0.865952	0.624339	0.0876088	-0.331975	-0.315259	-0.0130845	-0.0963226	0.041857	0.120283	0.473051	1.81267
b1472	yddL	0			0	4	-0.476224	0	1.67086	1.74467	-0.647534	-0.45476	1.17527	1.13313	-0.179122	0.554627	-0.63241	6.47005	-0.370273	-0.43743	0.439246	2.40588	1.06371	-0.54935
b1473	yddG	0			0	6	-0.930843	0	1.24084	1.67792	1.66344	1.69553	1.62296	1.37887	1.19293	1.53314	2.00538	1.70886	1.34556	0.816694	1.11334	-0.192752	0.730575	-0.259829
b1474	fdnG	1	11	FNR, Sigma70$1, 1	0	1	0.0155112	0	0.104013	1.01385	0.771553	0.425455	0.197346	0.208631	-0.342549	-0.259709	0.0183534	2.75736	0.206824	-0.0284258	0.791187	0.881021	0.173685	-0.0933645
b1475	fdnH	1	11	FNR, Sigma70$1, 1	0	0	0.0662685	0	0.19395	0.385953	0.0339332	0.176657	0.0798764	0.120339	-0.317203	0.174672	0.725698	0.419243	-0.184299	-0.0125701	-0.173338	0.0146608	0.105308	0
b1476	fdnI	1	11	FNR, Sigma70$1, 1	0	0	0.236	0	-0.21495	-0.595617	-0.228318	0.0425586	0.46868	0.260965	0.0765206	-0.117031	0.522073	0.114394	0.319807	-0.10971	-0.412912	0.811072	0.449329	0.767706
b1477	yddM	0			0	0	-0.0185868	0	-0.237006	-0.133126	-0.373296	0.101922	0.277367	0.29479	0.619319	0.524184	0.354074	0.183029	-0.80013	-0.586251	0.412361	0.628805	0.688193	0.651609
b1478	adhP	0			0	0	0.292547	0	-0.614659	0.102359	0.181813	0.872088	0.915872	1.10483	1.24254	1.45732	0.565546	0.907699	-0.110474	-0.0668594	1.45732	1.23404	1.03198	1.0589
b1479	maeA	0			0	0	-0.392209	0	-0.0124212	-0.195709	0.0321805	0.145556	0.0832873	-0.0918059	-0.0142125	-0.0275593	0.0832873	-0.228261	0.436894	0.347008	-0.096122	-0.0263331	0.0692218	-0.172308
b1481	bdm	0			0	4	0.674669	0	0.672952	0.381033	1.09717	1.80597	2.39881	2.44895	2.0165	1.45979	0.996401	1.07116	-0.0195124	-0.949467	1.26082	0.553814	0.00291237	-0.477287
b1482	osmC	1	14	H-NS, Sigma38$-1, 1	0	0	0.0388487	0	-0.318946	-0.016533	0.355487	0.272864	0.0691853	0.100143	0.19569	0.142759	-0.0944643	-0.918801	-1.49534	-1.15818	0.481432	0.211895	0.291508	0.430579
b1483	ddpF	1	16	NtrC, Sigma54$1, 1	11	0	0.646022	0	-2.8687	-2.78878	-2.76485	-2.62691	-2.68327	-2.69241	-2.06955	-2.56266	-2.46357	-2.25153	-1.70985	0.0453133	0.837613	0.853219	0.496078	0.671548
b1484	ddpD	1	16	NtrC, Sigma54$1, 1	10	0	-0.227266	0	-3.06194	-2.94235	-3.02108	-2.90862	-2.91485	-2.8697	-2.15952	-2.66324	-2.12486	-1.69719	-1.51911	-0.0854779	0.627388	0.582989	0.556599	0.631705
b1485	ddpC	1	16	NtrC, Sigma54$1, 1	8	0	-0.400774	0	-2.26021	-2.24703	-2.07792	-2.13966	-2.08997	-2.0726	-1.75262	-1.64211	-1.48755	-0.944688	-1.02062	0.557059	1.23906	0.875186	0.859172	0.704646
b1486	ddpB	1	16	NtrC, Sigma54$1, 1	10	0	-0.20168	0	-2.6662	-2.56881	-2.36778	-2.41323	-2.34644	-2.24514	-1.68149	-1.97784	-3.16996	-3.47189	-1.24483	0.58798	1.42978	1.11666	0.701326	0.638132
b1487	ddpA	1	16	NtrC, Sigma54$1, 1	11	0	0.253365	0	-4.68748	-5.19288	-4.68748	-4.4689	-4.58951	-4.70188	-3.79052	-3.91538	-3.70405	-2.57655	-2.01948	-0.0210951	0.796335	0.784314	0.630419	0.672991
b1488	ddpX	1	16	NtrC, Sigma54$1, 1	10	0	0.4424	0	-6.55561	-7.25316	-6.74055	-6.52659	-6.08073	-7.20904	-3.5031	-4.19664	-3.47279	-1.15044	-2.35734	-1.56786	0.17719	0.164907	0.220693	0.119287
b1489	dosP	0			3	0	-0.148561	0	-1.42344	-0.88716	-0.680539	-0.664448	-0.951854	-0.984749	-1.09034	-1.13035	-1.38603	-1.90898	-2.40183	-2.00706	-0.214839	-0.041973	-0.190598	-0.507018
b1490	dosC	0			4	0	0.652299	0	-0.597274	-0.38628	-0.546971	-0.658559	-0.949134	-1.12007	-0.805983	-1.03686	-1.70596	-2.36286	-2.81842	-1.77433	-0.0132253	0.553604	0.0948761	0.506107
b1491	yddW	0			0	4	-0.548928	0	0.369146	0.163177	0.91548	1.21993	1.46346	1.35993	1.58958	1.58298	1.86579	1.63003	1.61234	1.18473	1.11255	0.0566592	0.426012	0.0239357
b1492	gadC	2	12, 13	GadE, Sigma38$1, 1; GadX, Sigma38$1, 1	0	14	0.571227	0	-1.1893	0.517053	2.96413	4.14123	4.6879	4.79435	4.76749	4.71101	5.34339	4.29827	2.96413	2.23356	4.50622	4.30324	3.85691	3.93592
b1493	gadB	2	12, 13	GadE, Sigma38$1, 1; GadX, Sigma38$1, 1	1	14	0.142393	0	-1.59953	0.816449	2.68938	3.68818	4.19612	4.17149	4.39117	4.62938	4.74505	4.10553	3.22923	2.54264	4.29698	3.74155	3.54477	3.54477
b1494	pqqL	0			0	0	0.0785438	0	0.292105	-0.638118	-0.139328	0.160011	0.504548	0.491517	0.522674	0.249645	0.509614	-0.86311	-0.93423	-0.57716	0.501828	0.128117	-0.0963355	-0.247863
b1495	yddB	0			0	0	0.179566	0	0.281507	0.215113	0.288952	0.324612	0.487714	0.475812	0.76802	0.314403	0.00582232	-0.312121	-1.16221	-0.850746	-0.264544	0.335891	-0.161534	-0.872542
b1496	yddA	0			4	0	-0.12606	0	0.271796	-0.561807	0.119556	-0.0621747	-0.165186	-0.234617	-1.1039	-0.727785	-2.46494	-2.50948	0.21662	-1.18634	-2.12886	-1.63327	0.197584	-0.0770403
b1497	ydeM	0			0	0	0.0727647	0	-0.157599	-0.586942	0.321217	0.117621	0.1382	0.117621	-0.351339	-0.0675283	0.865366	0.462587	0.0881343	0.456551	0.0755214	0.506428	0.415818	1.05033
b1498	ydeN	0			10	0	-0.894893	0	-2.55078	-2.95331	-3.60628	-2.78153	-2.83144	-2.88353	-5.20165	-2.76678	-4.10197	-2.7643	-0.48375	1.24382	-0.820712	0.0734536	0	0.460387
b1499	ydeO	0			1	0	0.275835	0	-0.0657026	-0.377897	0.11293	-0.185367	-0.0948463	-0.263587	0.105008	-0.439815	-0.809789	-2.13676	-1.26458	-0.653806	0.678267	0.560124	0.247831	-0.344191
b1500	safA	0			0	0	0.762593	0	1.23402	0.678148	0.526455	0.618113	0.616563	0.678148	-1.02503	-0.223647	-1.42705	-1.53847	-0.500707	0.19208	-1.3867	0.367653	0.981407	-0.117516
b1501	ydeP	0			0	0	0.199863	0	0.267428	-0.140718	0.451263	0.468891	0.555573	0.447989	0.370405	0.339506	0.468891	0.0505858	-0.665083	-0.634832	-0.341465	0.150735	0.210328	0.125685
b1502	ydeQ	0			2	1	-0.0329875	0	0.23205	-0.677602	-0.382434	-0.500885	-0.821935	-0.790944	-1.2437	-1.06159	-2.2398	-3.53947	-0.995103	-0.709079	2.19734	-0.616783	-0.671061	-1.05922
b1503	ydeR	0			1	0	-0.513616	0	0.170424	-0.00226321	-0.172563	-0.299787	-0.345947	-0.0157023	0.386899	-0.843937	-0.845503	-3.2875	-1.33638	-0.500141	0.639916	0.102847	0.0243328	-1.2054
b1504	ydeS	0			2	1	0.167036	0	0.383013	-0.00330315	0.537598	0.186369	0.125091	0.398578	0.143451	0.252235	-2.4581	3.30434	-0.0631276	-0.811547	-2.22414	-1.22505	-0.504979	0.00861653
b1505	ydeT	0			2	2	-0.0283486	0	0.691709	0.50628	0.835355	0.365695	0.365695	0.523837	1.88248	0.231861	-1.8299	-1.64672	0.114624	0.0218975	1.86686	0.620772	0.30067	1.1863
b1506	yneL	0			2	0	0.0396955	0	-0.1965	0.733883	0.397984	0.479517	0.399484	0.686926	-0.086358	0.465394	0.904821	-0.345186	-0.827763	-0.334458	-2.08365	-0.134787	-0.486896	-1.98733
b1507	hipA	0			0	0	0.430343	0	0.0245076	0.243591	0.0765658	0.173487	0.00432936	-0.271746	0.050332	-0.145439	-0.136908	-0.260897	-0.805056	-0.589613	0.241003	0.403821	-0.133658	0.140276
b1508	hipB	0			0	0	0.650169	0	0.110568	0.203309	-0.455687	-0.293695	-0.27022	-0.361604	-0.463413	-0.581498	-0.975409	-0.826817	-0.824257	0.122078	0.0184927	0.452264	0.177959	0.443652
b1509	ydeU	0			0	0	0.400596	0	-0.271796	-0.630668	-0.546295	-0.388301	-0.247797	-0.17462	-0.418635	-0.57373	0.0695891	-0.259892	-0.245298	-0.151694	-0.200185	0.502639	0.0828486	0.461086
b1510	ydeK	0			0	0	0.310477	0	-0.117735	0.108281	0.179231	0.202504	0.187417	0.125438	0.256742	0.0331647	0.760569	0.382919	-0.0104099	-0.0772657	0.0899323	0.101499	0.177783	0.597454
b1511	lsrK	1	6	CRP, Sigma70$1, 1	11	1	0.782455	0	-3.6227	-4.09908	-3.8206	-3.73903	-3.52498	-3.58866	-3.35591	-3.33875	-2.64465	-2.51591	-1.64098	0.884761	1.72174	0.900087	0.086529	0.819567
b1512	lsrR	1	6	CRP, Sigma70$1, 1	10	0	0.833531	0	-5.05162	-5.07268	-4.44022	-4.30632	-4.31459	-4.47686	-3.54837	-3.78931	-3.13168	-2.33384	-1.47932	0.304711	0.78747	-0.142289	-0.692991	-0.172689
b1513	lsrA	1	5	CRP, Sigma38$1, 1	11	0	0.774508	0	-6.9745	-7.6413	-7.30726	-7.21974	-7.38812	-7.46673	-5.96556	-5.77214	-3.98844	-3.69965	-2.77725	0.0768138	0.157477	-0.25539	-1.1576	-0.316055
b1514	lsrC	1	5	CRP, Sigma38$1, 1	10	2	1.82784	0	-4.57641	-4.63219	-4.2592	-4.5074	-4.3761	-4.33713	-4.08264	-3.71934	-2.95178	-2.44494	-1.49972	1.43943	2.0135	1.70091	-0.125323	1.37373
b1515	lsrD	1	5	CRP, Sigma38$1, 1	10	2	0.498835	0	-3.86201	-4.03225	-4.04506	-4.04693	-3.94776	-3.74977	-3.80655	-3.23039	-2.70196	-2.26849	-0.799767	1.85404	2.53663	1.21674	0.188432	1.26136
b1516	lsrB	1	5	CRP, Sigma38$1, 1	10	2	0.417571	0	-3.89058	-3.91192	-4.145	-3.9293	-3.82359	-3.83787	-3.63645	-3.46	-3.05852	-2.24312	-1.12446	1.84435	2.32044	0.368662	-0.114199	0.302529
b1517	lsrF	1	5	CRP, Sigma38$1, 1	10	1	0.0931007	0	-3.37609	-3.47829	-3.88811	-3.46102	-3.58022	-3.65573	-3.12677	-3.27231	-2.95503	-2.64407	-1.01951	1.5663	2.40794	0.348904	-0.0153256	0.242288
b1518	lsrG	1	5	CRP, Sigma38$1, 1	10	2	0.195484	0	-3.09354	-3.19135	-3.37774	-3.22358	-3.36168	-3.47806	-2.84739	-3.0491	-8.79289	-8.83268	-1.00688	1.592	2.22912	0.441075	0.014996	0.242585
b1519	tam	1	5	CRP, Sigma38$1, 1	1	0	0.413716	0	-1.62561	-1.43087	-1.05696	-0.952722	-0.818785	-0.676591	-0.556177	-0.700848	-0.382084	-0.520892	-0.882674	0.391575	1.1131	0.66163	0.462428	0.588638
b1520	yneE	0			0	7	0.459118	0	1.90015	0.635099	2.39267	2.15694	2.25196	1.8386	1.52749	1.60702	1.74213	1.43182	0.447847	-0.217862	0.827073	1.36337	0.781971	1.13554
b1521	uxaB	1	6	CRP, Sigma70$1, 1	2	0	0.226576	0	-1.29109	-0.926612	-0.946549	-0.90043	-0.846226	-0.672618	-0.681322	-0.629042	-6.42938	-6.21906	-1.08226	-0.986205	0.328007	0.998377	0.194285	0.491174
b1522	dgcF	0			0	0	0.54845	0	0.776917	1.39348	0.980088	0.980088	1.0063	1.13548	0.795767	0.786687	1.23439	0.866161	0.391219	0.201802	-0.785049	-0.210839	-0.00658049	-0.0430088
b1523	yneG	0			0	2	-0.58741	0	1.06145	1.05163	1.39839	1.4538	1.53452	1.57513	1.46955	1.7054	1.69985	1.58371	1.23611	0.653923	-0.0662368	-0.10399	0.219688	-0.37505
b1524	yneH	0			0	6	-0.205873	0	1.5576	1.44242	1.80501	1.85223	1.86796	1.84624	1.65952	1.7715	0.774984	1.41614	1.21659	0.842494	0.606802	-0.210799	-0.0647528	-0.58714
b1525	sad	0			0	0	-0.0620444	0	0.604844	0.32364	0.0212065	0.123833	-0.00147848	-0.055974	-0.151542	-0.0796873	0.558217	0.03142	-0.210504	-0.308192	-0.00697519	-0.303547	-0.123103	-0.308192
b1526	yneJ	0			0	0	0.106905	0	0.187252	-0.249488	0.41267	0.368426	0.554925	0.327884	0.318809	0.304668	0.452415	0.502751	0.139777	0.04902	0.594421	0.316409	0.326669	0.121516
b1527	yneK	0			0	0	-0.0462711	0	0.514901	0.172357	0.490723	0.542465	0.700351	0.351891	0.08352	0.242683	0.725457	-0.3409	-0.519145	-0.147056	-0.690018	0.721717	0.132754	-0.433335
b1528	ydeA	0			1	12	-0.237878	0	4.69776	3.24601	4.82485	4.80701	5.11973	4.72912	3.63455	3.77719	3.48635	2.65792	1.70609	-0.0550522	-1.96889	0.450026	1.04622	1.74356
b1529	marC	0			0	0	0.337445	0	-0.0712401	-0.159771	0.0174637	0.0582998	0.266467	0.18782	0.0806733	0.012535	0.150432	-0.153067	-1.03419	-0.748244	0.670421	0.873205	0.580573	0.661264
b1530	marR	1	6	CRP, Sigma70$1, 1	0	0	0.188006	0	1.20646	1.38275	0.936414	0.97914	1.03976	1.17381	0.487378	0.476427	0.864217	0.609522	0.379751	0.100948	0.25205	-0.122951	0.253412	-0.138852
b1531	marA	1	6	CRP, Sigma70$1, 1	0	0	0.0464458	0	0.680023	0.888315	0.695848	0.592378	0.676729	0.597799	0.247347	0.271659	0.449727	0.361713	0.121054	0.0582254	0.370471	-0.181377	0.024432	-0.293553
b1532	marB	1	6	CRP, Sigma70$1, 1	0	0	-0.407247	0	0.610012	0.716254	0.794131	0.691417	0.706548	0.781235	0.269267	0.305385	0.931248	0.992221	0.396195	0.249692	0.273289	-0.165924	0.209601	-0.167187
b1533	eamA	0			1	0	-0.0784695	0	0.241172	-1.67211	0.522387	0.358815	0.432751	-0.234161	0.531067	0.235521	0.15579	0.0805408	-0.245484	-0.312059	0.238872	-0.0989072	0.245004	-0.166694
b1534	ydeE	0			0	0	0.00406372	0	1.28127	-0.785374	1.21631	1.05096	0.847337	0.156607	0.865721	0.796479	1.04251	-0.203303	-0.44261	-0.319894	0.526257	0.316167	0.0652472	0.0452732
b1535	dgcZ	0			0	6	-0.0588079	0	1.13996	1.49936	1.88181	1.81512	1.89752	1.8302	1.61415	1.45925	0.844125	1.38238	1.6789	0.964836	1.20775	0.761808	0.48374	0.425331
b1536	ydeI	0			1	0	0.273252	0	-0.931447	-0.361738	-0.00929123	0.169848	0.316517	0.231118	0.288688	0.423852	0.412589	-0.238384	-1.60613	-1.32283	0.843189	1.50183	0.699475	1.05386
b1537	ydeJ	1	11	FNR, Sigma70$1, 1	0	0	0.64263	0	-1.04303	-0.94462	-0.232737	-0.0482182	0.144167	-0.0465743	0.0979759	0.134743	0.111955	-0.00986387	-1.50045	-1.42035	1.55127	0.965086	1.00521	1.06937
b1538	dcp	0			0	0	-0.188814	0	0.153645	-0.167248	-0.15801	0.00307676	0.0651539	-0.00428283	0.00998351	0.0839455	0.198153	-0.051999	-0.140169	-0.00719245	-0.115491	0.0223715	0.188114	-0.0300828
b1539	ydfG	0			0	0	-0.18972	0	0.848264	0.701885	0.918302	1.04243	0.976017	1.01481	0.730336	0.687175	0.610685	1.02209	0.963185	0.474605	-0.0114392	-0.110015	0.190504	-0.146599
b1540	ydfH	0			0	7	-0.119893	0	1.79849	2.10444	1.65264	1.69321	1.72694	1.97137	1.45258	1.60279	1.22518	0.969119	1.22807	0.00624527	-0.268277	0.151397	-0.305948	-0.292901
b1541	ydfZ	0			0	5	0.226318	0	1.27146	5.6912	2.18549	2.28471	1.94902	3.68697	1.36963	1.17857	1.33508	0.80193	0.716183	-0.020614	0.085942	0.405702	0.161501	0.408985
b1542	ydfI	0			0	0	0.227049	0	0.491211	0.0999101	0.452735	0.311562	0.279733	0.268589	0.0288469	0.245506	-1.00847	-0.21009	-0.239574	-0.398735	-0.807485	0.344928	0.144161	0.0830153
b1543	ydfJ	0			2	0	0.677389	0	-0.55254	-1.13346	-0.28634	-0.080734	0.0189832	-0.143065	-0.225453	-0.427761	-0.538747	-1.53601	-1.69081	-1.83536	1.25072	1.2748	0.688522	0.817797
b1547	ydfN	0			1	0	-0.437126	0	0.74497	0.847769	0.587052	0.59758	0.587052	0.79504	-1.22707	0.603745	0.922684	-0.210677	0.623168	-0.191149	-3.05108	-0.368344	-0.24974	-0.471827
b1549	ydfO	0			2	2	0.0771588	0	0.606814	3.51178	1.07122	0.895226	0.699069	1.95411	0.60162	0.0549382	-1.88381	0.112617	0.825416	1.13892	-2.35468	-0.0893912	0.30663	-0.401758
b1550	gnsB	0			0	0	0.357537	0	0.216188	0.391835	0.956938	0.874033	1.08328	0.924997	0.841893	0.48341	0.383864	0.695366	0.350844	-0.13083	0.0786111	-0.333385	0.439397	-0.510017
b1551	ynfN	0			0	9	-0.272047	0	2.85763	2.08792	2.15284	2.15434	2.16598	2.40889	2.39343	1.96102	1.8742	-0.127248	0.180518	-0.778557	-0.432967	0.31691	0.0286327	-0.833339
b1552	cspI	0			0	8	0.630459	0	3.42392	2.66733	2.76424	2.66397	2.88414	3.09082	2.61604	2.33724	1.40175	0.725784	0.980428	0.274872	1.01021	0.877291	0.880161	0.191551
b1553	ydfP	0			0	1	-0.169896	0	1.50554	1.19718	1.47801	1.32607	1.46231	1.32607	0.502222	1.02393	2.09561	-0.230875	-0.0251859	-0.0510738	0.152101	-0.900874	-0.116099	-0.631655
b1554	rrrQ	0			1	0	0.0267897	0	1.0376	1.2473	1.24348	1.52682	1.42545	1.37426	0.98731	1.12681	0.977524	0.124077	0.446052	1.36064	-2.04272	0.458687	0.0397857	0.415931
b1555	ydfR	0			0	0	0.0312439	0	0.936013	0.897759	0.334122	0.854707	0.806198	0.803179	0.629677	0.768499	0.869798	0.402819	-0.349603	-0.718313	-0.766645	-0.0776283	-0.241472	-0.389704
b1556	essQ	0			0	0	-0.34998	0	0.482239	0.668836	0.480147	0.742866	0.800051	0.880957	-0.396602	0.4814	-0.566052	-0.400487	-0.0525222	-0.20331	-0.443673	0.271003	0.305751	0.0416652
b1557	cspB	0			0	8	0.424803	0	1.89902	1.90728	1.83184	2.32631	2.47137	2.80085	2.61093	1.86419	1.58362	1.50541	0.914403	0.0198573	0.970432	0.972937	1.07866	0.813802
b1558	cspF	0			0	10	0	0	2.49602	2.10151	2.57407	2.71013	3.49555	3.6302	3.10165	2.69954	2.44459	1.71987	1.53797	0.335478	-0.608244	0.868921	0.81614	0.860227
b1559	ydfT	0			0	0	0.317201	0	0.0863803	-0.186972	0.34256	0.549726	0.901433	0.868905	0.633281	0.524653	0.448873	0.413388	0.796036	0.26941	0.835589	1.0515	0.669575	0.829198
b1560	ydfU	0			1	2	-0.26238	0	0.419981	1.21216	0.974671	1.21216	1.1123	1.35315	0.870197	0.908914	1.62642	0.219356	1.02129	3.08284	-2.84235	0.588487	0.592395	0.43573
b1561	rem	0			0	0	0.329292	0	0.310736	0.50834	0.376804	0.270874	0.233842	0.311925	0.184335	0.0545166	0.50834	-0.226752	-0.433137	-0.407798	-0.0385089	0.705963	-0.0373896	0.412064
b1562	hokD	0			0	0	0.362996	0	-0.286104	-0.542109	-0.59756	-0.477097	-0.303974	-0.280568	-0.175211	-0.372812	-0.363041	-0.254319	-0.131032	-0.0598568	-0.0487041	0.416574	0.347728	0.482076
b1563	relE	0			0	0	0.2691	0	0.0380035	-0.449766	-0.635119	-0.339318	-0.255551	-0.141429	-0.257592	-0.414648	-0.161015	-0.728178	-0.331054	-0.281887	0.097746	0.706132	0.551883	0.670336
b1564	relB	0			0	0	0.448047	0	0.364406	0.0620234	-0.294679	-0.131624	0.107174	0.108409	-0.0750573	-0.234082	-1.43559	-0.750124	-0.356885	0.0366022	0.170695	0.769528	0.628278	0.779856
b1565	ydfV	0			0	0	0.520715	0	-0.499	-0.799554	-0.673721	-0.581466	-0.63379	-0.40466	-1.07315	-0.168815	-0.699463	-1.3163	-1.46509	-0.693272	0.864915	0.592549	-0.0685705	-0.425975
b1566	flxA	0			11	0	0.381555	0	-0.843099	-2.34313	-4.98315	-6.14718	-6.6143	-6.66592	-6.91355	-6.43572	-5.92347	-5.78157	-2.34012	-1.22448	-1.15653	-1.58046	-1.8367	-1.42476
b1567	ydfW	0			0	0	0.321186	0	0.22072	0.0428616	0.0354875	0.165027	0.0768989	0.0326669	-0.172929	0.0243043	0.317088	-0.239252	-0.433371	0.144212	-1.20712	0.819346	0.360196	0.192295
b1568	ydfX	0			0	0	0.087044	0	0.258883	0.0384412	0.186678	0.181087	0.095099	-0.0113141	0.155993	-0.10014	0.238971	-0.214721	-0.66141	-0.76058	-0.301611	0.67213	0.341815	0.383572
b1569	dicC	0			1	0	0.326808	0	-0.176024	-0.205555	-0.38458	-0.2259	0.0115794	-0.421924	-1.11972	-0.459986	-0.646991	-1.72855	-1.1121	-1.10083	0.483673	1.01994	0.605744	0.75053
b1570	dicA	0			0	1	0.249884	0	1.12018	1.74278	1.4319	1.31292	1.44722	1.57006	1.31677	1.20178	1.0668	0.462543	-0.234067	-0.442764	-0.157628	0.240875	0.0602804	-0.138072
b1571	ydfA	0			0	0	0.207833	0	-0.00595366	0.233754	0.441958	0.182815	0.433914	0.363037	0.224064	0.152007	0.903073	0.542677	-0.072567	-0.600737	-0.823785	-0.00829469	-0.0406676	0.253789
b1572	ydfB	0			0	0	0.278731	0	0.0553884	0.130799	0.0430758	0.138947	0.330285	0.360217	0.254	0.30756	0.260824	0.195798	-0.340663	-0.700976	-0.163225	0.102992	-0.0586704	0.203171
b1573	ydfC	0			0	0	-0.520785	0	0.262375	0.0343409	0.0163135	0.0706093	0.238232	0.215862	0.182941	0.3118	0.150562	0.0343409	-0.24953	-0.571078	-1.12822	0.274001	0.0323914	0.296681
b1575	dicB	0			2	0	0.471802	0	0.299117	0.547842	0.273656	0.357739	0.50255	0.567326	-0.131716	0.439198	-0.225511	-2.44295	-0.969525	-0.842441	-2.88554	-0.236679	-1.04209	-1.06473
b1576	ydfD	0			3	0	0.229623	0	0.536669	0.898575	0.815776	0.905802	0.852768	1.13165	-2.11876	0.709668	-1.4329	-1.89062	-0.0677364	-0.408457	-1.9391	-0.223033	-0.469955	-1.29893
b1577	ydfE	0			1	0	-0.0821396	0	0.299077	0.686996	0.5088	0.825546	0.997841	0.950526	0.408805	0.873963	0.846843	0.0853108	0.157371	0.0367924	-1.73063	-0.138335	-0.0517385	-0.38973
b1579	intQ	0			0	0	0.413905	0	0.4943	0.711717	0.964678	0.794414	0.783817	1.00864	0.900231	0.495789	0.151389	-0.439711	-0.752918	-0.372057	1.05863	0.245403	-0.329163	-0.738165
b1580	rspB	0			11	0	-0.032599	0	-1.99408	-1.79354	-1.87024	-2.03215	-2.24354	-2.18517	-1.12885	-1.72167	-1.61553	-1.12622	-1.59245	-1.44307	-1.99408	-1.50954	-0.396312	-1.58675
b1581	rspA	0			9	0	0.0571117	0	-3.20273	-3.32531	-3.27431	-3.26776	-3.2551	-3.24531	-1.81937	-2.75469	-2.10631	-1.48952	-0.694634	-0.773929	-0.809707	-0.713134	0.615167	-0.616952
b1582	ynfA	0			0	0	0.66869	0	0.50693	0.447111	0.887457	0.444729	0.377577	0.314348	0.186701	0.0260816	-0.0443069	-0.39055	-0.267756	-0.740441	0.467195	0.298826	-0.0856262	-0.0264344
b1583	ynfB	0			0	1	0.187198	0	1.13827	1.65304	1.26097	0.938653	0.830195	0.801169	0.697717	0.55692	0.697717	0.225738	-0.0971809	-0.315267	-0.174848	-0.42226	-0.509182	-0.55085
b1584	speG	0			0	0	-0.80271	0	1.16885	1.30795	0.930914	0.761715	0.68679	0.604179	0.41335	0.315354	-1.08466	-0.191649	-0.130289	-0.324181	-0.812179	-0.456171	-0.402468	-0.664827
b1585	ynfC	0			0	0	0.855697	0	-0.0662109	-0.076463	0.240047	-0.00164261	-0.0528443	-0.0620957	-0.245273	-0.40609	0.379564	-0.514953	-1.38046	-0.839042	1.19107	0.404391	0.531747	0.411524
b1586	ynfD	0			1	0	0.211633	0	-1.04872	-0.773254	-1.19633	-1.22504	-1.18906	-0.993612	-1.0646	-1.03386	-0.98018	-1.23957	-1.71402	-0.069133	0.163271	0.883801	0.284408	0.687038
b1587	ynfE	1	11	FNR, Sigma70$1, 1	0	2	0.148482	0	0.516147	4.56054	1.10167	0.971684	1.06635	0.821862	0.317692	0.475249	1.72372	0.452304	0.304082	0.41216	0.373286	0.800384	0.438917	0.554235
b1588	ynfF	1	11	FNR, Sigma70$1, 1	0	0	0.148088	0	0.249203	1.47105	0.751475	0.957579	0.987826	0.857775	0.710261	0.649312	0.840319	0.666004	0.759152	0.210701	0.548838	0.207674	0.126161	0.285798
b1589	ynfG	1	11	FNR, Sigma70$1, 1	0	1	0.281194	0	0.210794	1.27626	0.742127	0.810373	0.720522	0.701459	0.348509	0.672653	1.81469	0.898435	0.742127	0.215699	-0.834503	0.259635	0.0851893	0.180753
b1590	ynfH	1	11	FNR, Sigma70$1, 1	0	0	0.0563214	0	0.460433	0.71256	0.505271	0.76574	0.696616	0.678494	0.710822	0.701479	1.41283	0.838484	0.44433	-0.0965011	0.146845	0.582193	0.0796677	0.526527
b1591	dmsD	1	11	FNR, Sigma70$1, 1	0	0	-0.266745	0	1.09062	0.871243	0.954301	0.767077	0.76423	0.794774	0.701136	0.859926	0.229153	0.478972	0.549864	0.247697	-0.587757	-0.568257	-0.224575	-0.435595
b1592	clcB	0			0	4	-0.718426	0	1.20911	0.798223	1.55635	1.68746	1.67329	1.52411	1.52534	1.2521	2.20833	1.88786	1.54581	0.392681	-0.897406	-0.40842	-0.0922913	-0.313137
b1593	ynfK	1	6	CRP, Sigma70$1, 1	0	3	-0.472397	0	0.850318	5.40207	0.768813	1.1672	-0.161381	2.4656	-0.104329	-0.4052	-0.345437	0.356946	1.09541	2.35251	-0.328391	0.0973831	0.22023	0.0973831
b1594	mlc	1	6	CRP, Sigma70$1, 1	0	0	-0.651042	0	-0.566022	-0.634386	-0.645623	-0.561825	-0.642615	-0.858745	-0.432661	-0.245681	-0.456879	0.576821	0.531178	1.15483	0.674216	-0.219708	0.225873	-0.612865
b1595	ynfL	0			0	0	0.351112	0	0.19733	-0.115156	0.347344	0.256865	0.209576	-0.0883772	-0.205649	0.0800662	0.231047	0.190501	-0.434446	-0.431681	0.464866	0.744228	0.083404	0.359796
b1596	ynfM	0			2	3	-0.191879	0	1.48759	2.5775	1.59949	1.551	1.47096	1.68279	1.52622	1.38033	-4.62459	-4.83153	0.461181	-0.751046	-0.711013	-0.167469	-0.504993	-0.397091
b1597	asr	1	14	H-NS, Sigma38$-1, 1	0	0	-0.0688739	0	-0.520271	0.0482061	0.172641	0.0872824	-0.0214203	-0.167345	-0.0456994	0.181046	-1.12542	-1.36071	-1.03209	-0.824058	-0.148421	0.0914861	0.0791514	-0.157471
b1598	ydgD	0			1	0	-0.367172	0	-0.823861	-0.754749	-0.812809	-0.794352	-0.884091	-0.721423	-1.0413	-0.892995	-1.55645	-1.56831	-2.16014	-1.00417	-0.249117	0.517028	-0.101841	0.290294
b1599	mdtI	0			0	0	-0.37544	0	1.04234	1.55519	1.40573	1.38789	1.355	1.37685	0.967908	1.11726	1.57197	0.87176	0.930304	0.526691	-0.462433	0.300641	0.361806	0.363736
b1600	mdtJ	0			0	9	0.0776304	0	1.80976	2.2008	1.92475	1.94833	2.04662	2.01571	1.75561	1.5902	1.62083	0.611385	0.947874	0.827299	0.0901187	0.661554	0.783283	0.394358
b1601	tqsA	0			0	1	0.100833	0	1.02127	2.06901	1.0026	1.02663	1.00085	1.15407	0.910722	0.836709	1.42408	1.07264	0.430112	0.476202	0.83157	0.537023	0.218628	0.461141
b1602	pntB	0			0	0	-0.137839	0	0.128749	-0.390028	0.202647	0.16681	-0.115793	-0.0311202	-0.464313	-0.322782	-0.866936	-0.812244	-0.535081	-0.0833189	-0.754926	-0.519575	-0.478572	-0.571569
b1603	pntA	0			0	0	-0.44976	0	0.265845	-0.606127	0.0315955	-0.00647784	-0.0961849	-0.362069	-0.457218	-0.427207	-0.598909	-0.596003	-0.230783	0.168071	-0.119485	-0.649607	-0.251596	-0.474146
b1604	ydgH	0			0	0	-0.379842	0	0.890298	0.571529	1.09278	1.02517	0.993712	0.91564	0.783172	0.718794	0.827511	0.890298	1.19115	0.571529	-0.399109	-0.9215	-0.198718	-0.874062
b1605	ydgI	0			0	0	0.198039	0	-0.419135	-0.334163	-0.0603266	-0.117725	0.0753228	-0.00588389	0.00111347	0.0320573	0.530625	-0.186612	-1.01021	-0.79194	0.446697	0.551137	0.228423	0.476778
b1606	folM	0			0	0	0.083094	0	-0.302191	-0.216815	0.245255	0.265883	0.304059	0.371852	0.509389	0.415308	0.296642	0.0951914	-0.138964	-0.415327	0.317052	0.634434	0.347296	0.601931
b1607	ydgC	0			0	0	0.0375891	0	0.705084	-0.918992	0.974516	0.754428	1.13833	-0.117773	0.854991	0.67818	0.838256	0.502178	-0.0301266	-0.416409	-0.308454	-0.275805	-0.427833	-0.477731
b1608	rstA	0			0	2	-0.188152	0	1.41639	1.68982	1.72426	1.5339	1.32581	1.28488	1.17754	1.15559	0.661755	0.79592	-0.183039	-1.13991	-0.346259	-0.737802	-0.361606	-0.727241
b1609	rstB	0			0	0	-0.644716	0	0.662044	0.676093	0.864257	0.673025	0.495073	0.374695	0.399672	0.421713	0.192459	0.0626005	-0.491911	-0.912802	-1.06012	-1.15515	0.037643	-1.11123
b1610	tus	0			0	0	0.1463	0	0.152734	0.0637543	0.0895945	-0.0887319	-0.191991	-0.297171	-0.481357	-0.368106	0.0171244	-0.208374	-0.602713	-0.0754011	-0.0960474	0.525976	0.023731	0.462331
b1611	fumC	1	5	CRP, Sigma38$1, 1	10	0	-0.224653	0	-1.77233	-2.90137	-1.93086	-2.01668	-2.25432	-2.49307	-2.44527	-2.29401	-2.23224	-1.21447	-0.71786	-0.369884	-1.63671	-0.927611	-0.792529	-0.553278
b0431	cyoB	2	3, 6	ArcA, Sigma70$-1, 1; CRP, Sigma70$1, 1	0	0	-0.217312	0	0.536809	-0.670213	0.570179	0.39744	0.104381	0.211404	0.0165432	0.161124	0.316198	0.362113	0.64888	1.01867	-1.00284	-0.984914	-0.654924	-0.618619
b1613	manA	1	6	CRP, Sigma70$1, 1	0	0	-0.113184	0	1.36333	1.52378	1.06006	1.01675	0.822159	0.989355	0.514925	0.502569	-0.446001	-0.0711048	0.63335	0.753772	0.0818879	-0.412954	-0.100553	-0.725267
b1614	ydgA	0			0	0	0.454494	0	-0.37453	0.272499	-0.114512	0.286735	0.14165	0.183079	-0.13278	-0.166813	0.0280265	-0.73579	-1.3262	-0.329733	0.646418	1.03368	0.561674	1.03368
b1615	uidC	0			1	0	0.370797	0	-0.560809	-1.02276	-0.819943	-0.740469	-0.679133	-0.835169	-0.907473	-0.521534	-0.110876	-1.72995	-1.12543	-0.907473	-0.437961	0.435285	0.334048	0.605451
b1616	uidB	0			5	0	-0.464136	0	-0.731143	-0.866127	-0.994339	-0.999449	-1.23092	-0.88955	-3.35695	-1.69651	-3.88117	-4.05949	-1.10275	-0.0558905	-2.41932	-0.674335	-0.0679376	-0.593626
b1617	uidA	0			0	0	0.0212411	0	-0.37096	-0.63526	-0.814176	-0.753207	-0.741424	-0.627886	-0.963883	-0.709566	-0.0593079	-0.292728	-0.253463	-0.189952	-0.838418	-0.185948	-0.144002	0.189428
b1618	uidR	0			0	0	0.299834	0	0.0384502	0.47785	0.110758	0.264345	0.425629	0.489248	0.68994	0.370921	0.397153	0.701435	0.651031	0.575226	0.435733	0.44327	0.14498	0.241668
b1619	hdhA	0			0	1	0.46579	0	-0.287965	0.0689601	1.03012	1.25194	1.16949	1.21152	1.0955	1.02856	1.29007	-0.289891	-0.550595	-0.147228	1.76503	1.31421	1.28239	1.27191
b1620	malI	1	6	CRP, Sigma70$1, 1	0	0	-0.333955	0	0.488985	0.236904	0.234935	0.292985	0.331139	0.348661	0.230682	0.291659	0.138995	-0.125204	-0.446698	-0.0174016	0.259709	-0.0558894	-0.119968	-0.516615
b1621	malX	1	6	CRP, Sigma70$1, 1	0	0	0.289539	0	0.645118	0.78528	0.695093	0.578718	0.681994	0.763734	0.568008	0.491789	1.22722	1.10267	0.671975	0.254341	-0.0382191	-0.315434	-0.0495936	-0.421203
b1622	malY	1	6	CRP, Sigma70$1, 1	0	0	-0.292746	0	0.844833	0.592439	0.728589	0.694073	0.596175	0.433132	0.84924	0.777354	1.20612	1.09662	0.749691	0.816005	-0.179245	-1.08006	-0.225104	-0.682135
b1623	add	0			6	1	-0.0716304	0	1.60757	0.360725	-1.4737	-1.53112	-1.58394	-1.42021	-1.94742	-1.7966	-1.8513	-1.91844	-2.09581	-1.83394	-1.26822	-0.340772	-0.520023	-0.221245
b1624	ydgJ	0			0	0	-0.266553	0	0.923318	-0.524352	0.795396	0.672124	0.79293	0.338819	0.457399	0.567151	0.204678	0.135671	0.305551	-0.469178	-0.269142	-0.717204	-0.383046	-0.859102
b1625	cnu	0			0	10	-0.17495	0	1.68259	1.46627	1.97099	2.40309	3.30789	3.75182	3.65898	3.81712	3.53646	2.04639	0.877246	-0.762725	2.69758	0.897719	0.219863	-0.479795
b1626	ydgK	0			0	5	0.147046	0	1.29527	0.898071	1.31455	1.37139	1.83537	2.00244	2.06788	1.87765	2.41333	1.39146	0.48572	-0.680817	1.31845	0.414176	0.570612	0.326847
b1627	rsxA	0			0	0	-0.398932	0	0.797908	-0.13779	0.511848	0.449086	0.600836	0.55506	0.746704	0.745529	1.38063	0.861089	0.665591	-0.332836	0.272536	-0.982941	-0.382598	-0.953822
b1628	rsxB	0			0	0	-0.685415	0	0.484496	-0.52976	0.117004	0.221391	0.282757	0.16033	0.252839	0.492823	0.617249	0.0971628	-0.297115	-0.684626	-0.232076	-1.27526	-0.541	-1.36153
b1629	rsxC	0			1	0	-1.05545	0	0.359837	-0.192715	0.233858	0.107817	0.175918	0.131339	0.190449	0.378167	1.24775	0.868248	0.447445	0.181898	-0.566233	-1.83479	-0.464707	-1.50668
b1630	rsxD	0			0	0	0.190426	0	0.156816	0.21111	0.488026	0.297134	0.344485	0.388847	0.290245	0.334161	0.303076	-0.0803781	0.171984	0.0141209	-0.32902	0.0766385	-0.245768	-0.371387
b1631	rsxG	0			0	0	0.462458	0	0.104333	0.513276	0.247172	0.186455	0.205522	0.065641	-0.135132	0.142881	0.621942	0.853624	0.288008	-0.126146	-0.688442	-0.324661	-0.62849	-0.452597
b1632	rsxE	0			0	0	0.345876	0	0.142966	0.862524	0.136438	0.195145	0.181697	0.38951	0.189709	0.149283	0.197793	0.421461	0.271456	0.120238	-0.928352	-0.171297	-0.480598	-0.27531
b1633	nth	0			0	0	0.525879	0	0.46729	1.05111	0.770657	0.549591	0.452656	0.587445	0.273508	0.310164	0.854569	0.719356	0.402515	0.0100116	-0.671261	-0.544057	-0.464162	-0.497057
b1634	dtpA	0			0	9	-0.285785	0	2.0473	4.29442	1.72631	1.75388	1.79812	2.09146	1.68717	1.66322	2.19822	1.53958	0.570689	-0.0396136	0.00580472	0.20203	0.363784	0.329665
b1635	gstA	0			0	0	-0.454828	0	0.175457	-0.550028	0.323278	0.335069	0.574192	0.199164	0.711429	0.598284	0.281039	0.360315	0.23839	-0.0894853	0.307203	0.0925907	0.213854	0.268294
b1636	pdxY	0			0	8	-0.379216	0	0.6776	1.80425	1.77905	1.72539	1.72839	1.90796	1.38389	1.38855	3.01441	2.65683	1.69286	0.769631	-0.678938	-0.615551	-0.457296	-0.467345
b1637	tyrS	0			0	0	-0.372286	0	0.53639	0.581484	0.937153	1.05859	0.82936	0.744069	0.669525	0.733874	1.42647	0.890743	0.704016	0.249008	0.0189032	-0.200745	0.324668	-0.116545
b1638	pdxH	0			0	7	-0.267417	0	1.36001	1.79319	1.61229	1.47763	1.6941	1.60778	1.32754	1.47065	1.93685	2.16171	1.77188	0.333743	-0.593461	-0.922692	-0.352853	-0.697953
b1639	mliC	0			0	0	-0.150907	0	0.128208	0.4217	0.414088	0.607671	0.874036	1.00924	0.891285	0.961192	1.31029	1.28347	0.713997	0.397227	0.109879	-0.224469	-0.077464	-0.350947
b1640	anmK	0			0	0	0.141856	0	0.50904	0.253581	0.414045	0.499839	0.474458	0.480609	0.433388	0.477303	0.814286	0.745246	0.705572	0.478452	0.109902	-0.253241	-0.110322	-0.253241
b1641	slyB	0			0	0	-0.17213	0	0.42233	0.537594	0.581207	0.441096	0.409552	0.363131	0.703583	0.711804	0.370974	-0.271915	-0.51886	-0.54528	0.23313	0.00622565	0.0775966	0.163295
b1642	slyA	0			0	0	0.114618	0	0.216796	0.24042	0.156201	0.0956043	0.0885479	-0.00216298	0.0599692	-0.209442	0.348355	0.429057	-0.178722	-0.534713	-0.547779	-0.31471	0.116991	0.149538
b1643	ydhI	0			0	1	0.214633	0	1.13069	2.20929	1.05595	1.04691	1.15374	1.46258	1.11664	1.00179	1.51027	1.06474	0.433612	0.00689634	0.180708	0.703047	0.461563	0.418411
b1644	ydhJ	0			0	0	-0.567624	0	0.581718	0.891936	0.236187	0.473185	0.600651	0.541163	0.310375	0.355823	0.486741	0.618746	0.280225	-0.123059	-0.815773	0.230367	0.0791978	-0.0732179
b1645	ydhK	0			1	0	-0.0301068	0	0.285777	0.159731	0.0962197	0.162968	0.0979007	0.155389	-0.236153	0.142158	0.346596	0.281745	-0.186758	-0.353169	-2.02503	-0.431009	-0.504827	-0.70517
b1646	sodC	0			0	0	0.521702	0	-0.529539	-0.22121	-0.0556631	-0.147558	-0.406209	-0.203139	-0.255086	-0.156745	0.507678	-0.688415	-1.27222	-0.802087	0.745868	0.61964	0.309461	0.680293
b1647	ydhF	0			0	0	0.229358	0	-0.18024	0.152433	-0.134994	-0.115263	-0.109094	0.0177195	0.0382677	-0.00120476	-0.387063	-0.141596	-0.311142	0.0763479	0.612379	0.791088	0.678553	0.739351
b1648	ydhL	0			0	0	0.576311	0	-0.773961	-0.460823	-0.560852	-0.354373	-0.418781	-0.441424	-0.617315	-0.606208	-0.455814	-0.542385	-0.858398	-0.452424	-0.0330528	0.633815	0.575036	0.576005
b1649	nemR	0			0	0	0.444896	0	-0.596207	-0.390978	0.074562	0.033159	0.235945	0.105126	0.220291	0.179344	0.441071	-0.217552	-0.698821	-0.653043	1.16165	0.733492	0.105126	0.31764
b1650	nemA	0			0	0	-0.169482	0	0.337252	0.294117	0.678187	0.576422	0.419821	0.372311	0.400358	0.433229	0.543311	0.6338	0.0332764	0.137542	1.00752	0.261926	0.16931	0.170097
b1651	gloA	0			0	0	-0.183153	0	0.0884716	0.343341	0.186648	0.0175323	-0.153119	-0.19498	-0.318436	-0.181326	-0.0753594	-0.550217	-0.649052	-0.387203	0.490742	0.169058	0.150576	-0.0703257
b1652	rnt	0			0	8	-0.650247	0	1.58995	1.33831	1.75501	1.52509	1.75619	1.84468	1.5211	1.67272	1.87507	2.04451	1.7228	0.816569	0.669001	-0.513498	0.0963663	-0.499317
b1653	lhr	0			0	0	0.142483	0	-0.0317678	0.304512	-0.0395703	0.0314889	-0.060233	0.141155	-0.060233	0.066286	0.771876	0.262409	0.145748	-0.127938	-0.400919	0.597359	-0.0669048	0.689036
b1654	grxD	0			0	0	-0.0437136	0	0.557176	0.172076	0.743389	0.572708	0.601622	0.474939	0.493451	0.347609	0.377812	0.566084	0.570243	-0.325704	-0.134745	0.101914	0.152678	0.0347075
b1655	mepH	0			0	0	0.293572	0	-0.872833	-1.23763	-0.402614	-0.379953	-0.221101	-0.351835	-0.0109761	-0.339816	-0.0125405	0.147325	0.732991	0.471121	0.355075	0.330284	-0.00203937	0.32689
b1656	sodB	0			0	0	-0.261317	0	0.454117	0.760723	1.24961	1.28877	1.2541	1.2445	0.797523	0.806657	0.636322	0.292975	1.08124	1.16833	0.438615	-0.346306	-0.371588	-0.342048
b1657	ydhP	0			0	9	0.381374	0	2.13159	1.34441	2.39011	2.29956	2.48371	2.1407	2.08367	2.28343	1.79254	1.69431	1.44266	0.306374	0.78854	1.13309	0.757234	1.15491
b1658	purR	1	17	PurR, Sigma70$-1, 1	0	5	-0.81956	0	0.349922	0.602679	1.35195	1.50052	1.68932	1.42604	1.6026	1.73914	1.88797	1.32213	1.76361	0.811881	0.2481	-1.22046	0.118165	-0.890059
b1659	ydhB	0			0	0	0.280025	0	0.218299	-0.230929	0.231458	0.170316	0.206313	-0.0270987	0.118421	0.212589	-0.611775	0.178628	-0.222019	-0.1926	0.290757	0.607403	0.175777	0.537824
b1660	ydhC	0			9	0	0.698851	0	-0.380801	-1.20474	-2.58868	-2.48495	-2.32585	-1.35631	-2.48366	-2.38881	-2.43129	-2.05297	-1.98077	-0.891932	-2.40471	0.0416447	-1.16831	-0.0411759
b1661	cfa	0			0	6	0.354481	0	0.703586	1.06686	1.43622	1.77806	2.0201	1.97429	2.15317	2.14272	1.9265	1.53982	0.846788	0.212472	1.30709	1.40137	1.20998	1.14819
b1662	ribC	0			0	2	-0.0534529	0	1.65662	1.26447	1.58729	1.56543	1.49145	1.19376	1.13235	1.10425	1.31776	1.3217	1.18778	0.540434	0.617714	-0.204651	0.0457958	-0.163141
b1663	mdtK	0			0	0	-0.282524	0	1.21658	0.100656	0.472499	0.516804	0.400704	0.15699	0.367525	0.30897	-0.194945	-0.603193	-0.729508	0.0166923	0.529391	0.189432	0.31939	0.100656
b1664	ydhQ	0			0	0	0.100695	0	0.26823	0.339846	0.861348	1.01189	0.929837	0.779398	0.96143	0.864937	-0.541895	-0.925087	-0.13631	0.127852	0.877081	0.891051	0.54199	0.483605
b1667	ydhR	0			0	0	0.329648	0	0.387059	-0.102939	0.029117	-0.0291596	0.00357839	-0.171401	-0.213626	-0.315977	-0.326964	0.049338	-0.425627	-0.591304	-0.721749	-0.242793	-0.268797	-0.195852
b1668	ydhS	0			0	0	0.262682	0	-1.00583	-0.248044	-0.112253	0.0924982	0.0665419	0.153368	0.058961	0.104459	0.348052	-0.433706	-1.46397	-0.401571	0.601578	0.889415	0.282516	0.779501
b1669	ydhT	0			0	0	0.186339	0	0.46821	0.665194	0.518362	0.668355	0.555423	0.661927	0.550694	0.756368	0.87526	0.762906	0.0437032	0.13152	0.407708	0.348049	-0.0982563	-0.034249
b1670	ydhU	0			0	0	0.0933235	0	0.0856792	0.353883	0.450994	0.413059	0.337298	0.414131	0.443229	-0.22048	0.70677	0.169598	-0.156427	-0.0831193	0.527323	0.318952	-0.00335414	0.152483
b1671	ydhX	0			0	0	0.0934476	0	0.318097	0.875608	0.227551	0.210092	0.186506	0.133489	0.192778	0.141545	0.411605	0.507338	0.192778	-0.369906	-0.0192146	-0.498769	-0.144246	-0.628964
b1672	ydhW	0			0	0	0.282947	0	0.436839	1.2513	0.33877	0.303715	0.324542	0.302914	0.321347	0.366007	0.54882	0.588452	0.307749	-0.257941	0.250875	-0.00798707	-0.164491	-0.320652
b1673	ydhV	0			1	1	0.162714	0	-0.746151	2.2972	-0.616056	-0.512611	-0.768774	-0.947086	-1.08531	-0.434384	-0.147018	-0.71149	-0.968321	-0.533109	-1.77615	-0.173918	-0.799836	-0.477022
b1674	ydhY	0			4	1	0.391699	0	-0.292354	6.34668	-0.291043	-0.437299	-1.24735	0.0995388	-1.84775	-1.01375	-1.43786	-2.4508	-1.07777	1.24005	0.150311	-0.720355	-1.60221	-1.6634
b1675	ydhZ	0			1	0	0.749715	0	-0.711287	-0.705017	-0.624118	-0.74369	-0.761878	-0.855235	-0.628881	-0.948279	-1.21796	-1.10152	-2.01685	-1.2412	-0.195088	0.382726	0.252642	0.233131
b1676	pykF	0			2	0	0.315003	0	-0.460072	0.00177697	0.170873	0.532255	0.687972	0.736883	0.544743	0.291396	-7.73752	-8.12227	-0.081526	-0.333353	1.23236	1.40753	1.13664	1.15066
b1677	lpp	0			0	0	0.287072	0	0.0338529	-0.112244	-0.282132	0.414036	0.287072	0.287072	0.332673	0.0338529	-0.766379	-0.132227	0	-0.180707	0.0681698	0.0338529	0.0338529	-0.0232093
b1678	ldtE	0			0	2	0.959015	0	-0.860673	0.290987	0.364953	0.780622	0.778667	0.728347	1.01185	0.807117	-0.827309	-1.06191	-0.717486	-0.426848	0.612766	1.68186	0.69409	1.72071
b1679	sufE	0			2	0	0.526151	0	-0.233388	0.108212	0.105553	0.326769	0.231874	0.463499	0.824412	0.563894	-6.38107	-6.27236	-0.563592	-0.649013	1.24667	1.26068	0.832938	0.916788
b1680	sufS	0			0	0	-0.534933	0	-0.920165	-0.368258	-0.507083	-0.0546702	-0.0601675	0.112926	0.277183	0.127697	-0.0718434	-0.359882	-1.37445	-1.20723	0.653832	0.689673	0.523304	0.664538
b1681	sufD	0			0	0	0.450306	0	-0.584995	-0.447953	-0.359353	-0.211036	-0.183845	-0.0212652	0.169503	0.240888	0.558784	0.0859817	-1.21113	-1.04619	0.514211	0.726237	0.547088	0.944578
b1682	sufC	0			0	0	0.958456	0	-0.428808	-0.133704	0.249369	0.199896	0.111213	0.272309	0.30514	0.236501	0.837234	-0.267307	-1.28797	-1.04805	1.05692	1.17938	0.626864	1.10364
b1683	sufB	0			1	0	0.69345	0	-0.489768	-0.231226	-0.388724	-0.0113156	0.00201048	0.183957	0.334179	0.116934	0.352244	-0.483864	-1.63633	-0.941327	0.907458	1.13848	0.589304	1.15242
b1684	sufA	0			1	0	0.13982	0	-1.32088	-1.10973	-1.04851	-0.823625	-0.819417	-0.67897	-0.538281	-0.506456	-0.292965	-0.906928	-1.68299	-0.681439	0.713599	0.734822	0.350256	0.744147
b1685	ydiH	0			0	10	-0.00285904	0	2.1181	2.8997	2.19402	2.14965	2.39947	2.36759	2.22613	1.99358	2.00142	1.70842	0.573907	-1.06265	-0.957481	0.0487546	0.166655	-0.0207761
b1686	menI	0			0	0	-0.178202	0	-0.612441	0.185341	0.78691	0.757666	0.593557	0.74775	0.583728	0.831603	0.924885	0.630831	0.563702	0.248536	-1.05509	-0.214789	-0.244441	-0.0624752
b1687	ydiJ	0			0	0	-0.314787	0	-0.922939	-0.468397	0.601259	0.569688	0.346645	0.493965	0.12078	0.367276	-0.142851	0.168501	0.186924	0.158473	-1.00904	-0.877461	-0.2374	-0.716887
b1688	ydiK	0			0	0	-0.00622395	0	0.373694	-0.123193	0.031474	0.288377	0.380736	0.429064	0.196018	0.382789	0.416642	0.0363545	-0.400263	-0.806719	0.227579	0.362717	0.0272996	0.267133
b1689	ydiL	0			1	0	2.12056	0	-0.914655	0.00692278	-0.564311	-0.447777	-0.2483	-0.20887	0.38447	-0.0473831	0.636274	0.369863	-0.0922655	-0.291926	-3.99934	-0.585915	-0.660069	-1.13238
b1690	ydiM	0			2	0	-0.639165	0	0.488389	0.370849	0.807109	0.546353	0.74262	0.39384	-1.03336	0.0401247	0.85996	-1.70041	0.00229561	0.441169	-2.40527	0.0269059	0.216323	-1.36562
b1691	ydiN	0			4	0	0.0690021	0	0.696662	0.399593	0.361812	0.56907	0.524065	0.404706	-1.73496	-0.44812	-1.53416	-1.54333	-1.78639	0.0472037	-1.76761	0.232115	0.34744	-1.74387
b1692	ydiB	0			0	0	-0.0560036	0	0.776014	0.790723	0.725114	0.760423	0.763026	0.857895	-0.553793	0.468884	1.07958	0.563188	-0.151281	-0.237552	-1.04661	-0.23921	-0.133703	-0.812206
b1693	aroD	0			0	2	-0.383511	0	1.91152	1.05906	1.49662	1.53573	1.43966	1.32543	1.49239	1.42494	1.53573	1.78404	1.43481	0.736833	0.262533	-0.675116	0.270349	-0.468747
b1694	ydiF	0			3	0	-1.5686	0	-0.178289	-0.789119	-0.0249306	-0.724241	-0.913094	-0.60896	-2.76542	-1.15207	-0.440031	0.847272	-0.473145	-1.00299	-2.6295	-1.44696	-2.16661	-1.17568
b1695	ydiO	0			0	0	-0.0364056	0	0.232746	-0.157882	0.0113317	-0.0531772	-0.136183	-0.0983868	-0.671824	-0.41284	-0.27882	-0.552692	-0.366228	-0.590764	-0.183825	0.0218728	-0.288011	-0.28047
b1696	ydiP	0			0	0	0.439907	0	0.399776	0.373511	0.534969	0.364495	0.275491	-0.0860687	0.119059	0.00461039	-0.372503	-0.392777	-0.143217	0.452894	0.531714	0.206293	0.231874	0.231874
b1697	ydiQ	0			1	0	-0.32944	0	0.343578	0.304604	-0.0891454	-0.102823	-0.208058	-0.061213	-1.04744	-0.351896	-0.287972	-1.28511	-0.423249	-0.37689	-2.59355	-0.111428	-0.304421	-0.187234
b1698	ydiR	0			0	0	0.156203	0	0.224701	0.11375	0.0272456	0.102504	0.16443	0.0730328	-0.214719	0.00109733	1.05499	0.215616	-0.490651	-0.690193	-0.220983	0.19921	0.00572811	0.117462
b1699	ydiS	0			0	0	0.0392707	0	0.660133	0.633929	0.636351	0.655817	0.680117	0.64327	0.52601	0.772235	0.866661	0.49893	0.143147	0.0469075	0.766686	0.10704	0.00873927	-0.32058
b1700	ydiT	0			0	2	0.616193	0	-0.364889	0.225556	0.206674	0.138468	0.0695636	-0.0244112	0.412836	0.350343	0.578818	1.01258	0.495026	0.739021	1.06513	-0.331481	1.90551	2.98656
b1701	fadK	0			0	0	0.138402	0	0.284002	-0.00361226	0.391582	0.322153	0.226256	0.0608162	0.0163196	0.012296	-0.157821	-0.379387	-0.891507	-0.646706	0.621661	0.1341	0.0540479	-0.153755
b1702	ppsA	0			1	0	-0.66318	0	0.183093	-2.3136	-0.208781	-0.388065	-0.487937	-0.714393	-0.0331376	0.128167	0.294118	-0.346013	0.250865	0.256353	-0.570046	-1.33292	-0.595048	-1.35684
b1703	ppsR	0			0	0	-0.0244461	0	0.837365	-0.313067	0.191675	0.17696	0.00280244	-0.0803525	0.058303	0.0288437	0.274761	0.253446	-0.323175	-0.119824	0.126182	-0.546135	-0.114973	-0.346732
b1704	aroH	0			0	11	-0.154093	0	2.77912	2.53452	2.43461	2.23467	2.62172	2.77531	2.79302	2.51361	2.78028	2.29731	2.08851	-0.00828241	-0.084333	-0.842891	-0.62749	-0.777694
b1705	ydiE	0			0	0	0.295941	0	0.59135	-0.674338	-0.147969	-0.214854	-0.103685	-0.0839125	-0.376295	-0.192678	0.647907	0.0752596	-0.923419	-1.57534	-1.56972	-0.0764495	-0.704815	-0.310112
b1706	ydiU	0			0	0	0.167462	0	0.44893	0.253769	0.142618	0.309451	0.175697	0.258038	0.0800709	0.12412	0.0405831	-0.20627	-0.198162	-0.438572	-0.241172	0.204542	0.0597057	0.167462
b1707	ydiV	0			0	4	0.625437	0	0.0494747	1.35856	1.54937	1.78153	1.67005	1.81954	1.74821	1.46847	1.32438	0.831953	0.179405	-0.344656	1.25086	0.766688	0.258683	0.142761
b1708	nlpC	0			0	0	0.011681	0	-0.239671	-0.205678	0.348938	0.250126	0.220425	0.102759	0.187316	-0.0512344	0.404482	-0.235233	-0.563045	-0.688193	0.394277	0.330059	0.199631	0.148663
b1709	btuD	0			0	0	-0.308367	0	-0.457122	0.0129393	0.436564	0.620322	0.49879	0.195338	0.376748	0.473607	0.459441	-0.590897	-1.15798	-0.937969	1.03713	0.773018	0.659998	0.479172
b1710	btuE	0			0	0	-0.171812	0	-0.86764	-0.439544	0.324564	0.29156	0.106198	-0.172876	0.304971	0.394384	0.216491	-1.05977	-0.90557	-0.838768	0.990359	0.652263	0.523334	0.445893
b1711	btuC	0			0	0	0.465007	0	0.457833	0.965846	0.564981	0.665271	0.608355	0.922802	0.594924	0.67118	0.535692	0.162178	0.355503	-0.233389	0.447264	1.29176	0.274597	0.998485
b1712	ihfA	0			0	0	0.236372	0	-0.418082	-0.710609	-0.357408	-0.432922	-0.342761	-0.418082	-0.398518	-0.528907	-0.893729	-1.18361	-1.16291	-0.885507	0.479347	0.412391	0.202186	0.330756
b1713	pheT	0			0	0	0.0137653	0	-0.779428	-1.03422	-0.595582	-0.531645	-0.368815	-0.445282	-0.458278	-0.355097	-0.364465	-0.740292	-1.17562	-0.673823	0.375897	0.552659	0.291141	0.402995
b1714	pheS	0			0	0	-0.153396	0	0.149075	-0.589658	-0.153396	-0.321117	-0.512315	-0.601016	-0.797929	-0.698555	-0.172588	0.357088	0.00698305	-0.179928	-0.809909	-0.638672	-0.132056	-0.297701
b1716	rplT	0			0	0	0.0643914	0	0.0643914	0.252731	0.31402	0.203271	0.281844	0.31402	0.0250013	0.0250013	0.0643914	0.963564	0.252731	0.0250013	-0.853607	-0.150612	0.0876007	0.155771
b1717	rpmI	0			0	0	0.0783635	0	0.269809	0.269809	0.344901	0.421507	0.469987	0.48997	0.395754	0.187186	0.0970311	0.395754	0.539615	0.29232	-0.385598	0.0356022	0.187186	0.110012
b1718	infC	0			0	0	0.0368812	0	0.321022	0.272225	0.272225	0.272225	0.123372	0.175953	0.0182376	-0.0427316	0.433266	0.433266	0.100861	-0.154483	-0.573572	-0.366533	-0.111867	-0.168948
b1719	thrS	0			0	0	-0.0242515	0	0.253986	0.142217	-0.12119	-0.176426	-0.229237	-0.0954114	-0.0954114	-0.21823	-0.560729	-0.243593	-0.481883	-0.458704	-0.392366	-0.0808595	-0.0384827	-0.108412
b1720	b1720	0			0	1	0.187728	0	-0.153701	0.304421	0.83846	0.499525	0.840189	0.952433	0.812775	0.82252	1.35058	0.492322	0.00736266	0.025745	1.7523	1.02313	0.616542	-0.300147
b1721	b1721	0			0	0	-0.903616	0	0.988416	0.817084	1.05736	0.76998	0.966422	0.997299	1.52749	-0.142603	-0.835517	-0.938198	-0.256203	0.0695673	-0.628784	-1.08003	0.00109272	-0.750401
b1722	ydiY	0			0	0	-0.313277	0	0.583633	0.546786	1.28022	1.29374	1.4401	1.28271	1.17384	1.2753	0.996864	0.799163	1.14456	-0.177932	-0.272879	-0.682591	-0.413264	-0.968348
b1723	pfkB	0			2	9	-0.016579	0	-0.184466	0.252274	1.11359	1.34161	1.78764	1.98172	1.88115	2.1571	-6.44209	-6.30907	1.6491	1.3953	2.33803	2.04727	1.63158	1.82151
b1724	ydiZ	0			0	0	0.469157	0	-1.05126	-0.203615	-0.0304123	0.0319801	0.0664587	0.231123	0.336731	0.0745887	0.514388	-0.481869	-1.17619	-0.528222	1.48675	1.02956	0.882393	1.06173
b1725	yniA	0			0	0	0.613041	0	-0.897864	-0.383423	-0.258431	0.0335709	0.0890296	0.150996	0.462324	0.280331	-0.43596	-0.25118	-0.906011	-0.183112	1.22037	1.45131	0.842416	1.31626
b1726	yniB	0			0	0	0.521514	0	-0.364394	-0.286861	0.159886	0.0979155	0.211477	0.38301	0.397499	0.34852	0.447042	0.156053	-0.340296	-0.448062	0.729288	0.998897	0.636118	0.889214
b1727	yniC	0			0	0	-0.185484	0	0.625293	-0.0464632	0.48974	0.569093	0.691305	0.448077	0.459972	0.364265	0.720969	0.570273	0.695648	0.0230126	-0.309419	-0.197677	-0.177012	-0.402698
b1728	ydjM	0			0	0	0.424242	0	0.377019	0.529184	0.284422	0.169454	0.284422	0.438676	0.0751232	-0.0657038	0.585988	-0.185286	-0.206927	0.286559	0.661798	1.24973	0.401745	0.755718
b1729	tcyP	0			0	2	-0.475793	0	2.6844	1.33435	1.25478	1.49044	1.52029	1.25655	1.26745	1.04239	0.420644	1.93003	1.49339	0.568852	-1.18942	-0.9444	0.140963	-0.357972
b1730	ydjO	0			3	0	0.607221	0	1.18764	0.654098	0.617774	1.21788	1.21788	0.494021	1.18094	0.675249	-1.73447	-2.56419	-0.488544	0.333665	-1.83097	0.104189	0.344455	-0.158569
b1731	cedA	0			0	0	0.0834413	0	0.0914563	0.137864	0.249163	0.101686	0.335326	0.416125	0.368915	0.281621	0.286097	-0.323319	-1.09782	-1.13824	1.01119	1.01585	0.524918	0.142503
b1732	katE	0			0	0	-0.017136	0	-1.01701	-0.473025	-0.085983	0.137063	0.0215164	0.0795515	0.0215164	0.058316	0.384295	-0.606487	-1.29848	-0.95895	0.651714	0.173536	0.406143	0.212095
b1733	chbG	0			0	0	-0.351001	0	0.742939	0.708074	0.475358	0.458717	0.339797	0.243225	0.206257	0.128152	-0.460554	0.125927	0.0566424	-0.0541116	-0.0916427	-0.220758	-0.00877887	-0.0838906
b1734	chbF	0			0	0	0.637312	0	1.30598	1.44696	1.26058	0.971582	0.928654	0.825258	0.603875	0.608789	0.840819	0.121717	0.250457	0.132488	0.459549	-0.256694	0.15796	-0.208811
b1735	chbR	0			0	0	0.294006	0	0.883044	1.05779	0.813382	0.930511	0.833646	0.662227	0.646377	0.486098	1.01139	-0.0205773	-0.487919	0.143412	0.517742	0.0440085	0.285735	-0.199863
b1736	chbA	0			0	0	0.675992	0	0.645891	0.902481	0.0928487	0.383495	0.443642	0.570557	0.296343	0.270583	-0.0576001	0.0956923	-0.188051	0.0895346	-0.47956	-0.392891	0.00815301	-0.154508
b1737	chbC	0			2	0	-0.143438	0	-0.993317	-1.24816	-1.16132	-1.04542	-1.46631	-1.34374	-2.02947	-1.3525	-0.440317	-2.89212	-0.987173	0.130256	0.305227	-0.347825	0.229471	-0.0230729
b1738	chbB	0			5	0	0.479781	0	-1.2876	-1.47848	-1.6774	-1.70828	-1.64846	-1.66224	-1.40144	-1.82001	-1.24236	-0.849107	-0.715113	0.128371	0.199808	0.447436	0.198697	0.346086
b1739	osmE	0			0	0	0.448522	0	-0.537423	-0.660814	-0.0277434	0.329928	0.461565	0.338326	0.418284	0.0821532	0.344321	-0.158956	-0.708408	-0.396452	1.08501	0.93801	0.471093	0.579658
b1740	nadE	0			0	0	-0.135082	0	0.785641	0.726266	0.748525	0.652249	0.507778	0.359416	0.118611	0.106983	0.683522	0.340319	-0.28177	-0.43668	-0.150622	-0.499511	0.0139051	-0.239191
b1741	cho	0			0	3	-0.364996	0	1.14759	1.59667	1.42669	1.46877	1.44439	1.60691	1.14759	1.29482	1.86562	1.56007	1.1619	0.677575	-0.0894787	0.178909	-0.0592606	-0.00757692
b1742	ves	1	18	Sigma28$1	11	0	-0.310525	0	0.554765	-1.72922	-3.12245	-3.95284	-4.18991	-4.27225	-4.33008	-4.15403	-3.69847	-3.53853	-0.402223	0.504403	-0.745562	-1.89181	-2.13839	-1.45878
b1743	spy	0			1	0	0.140634	0	-1.01342	-2.01281	-1.42699	-0.901099	-0.398578	-0.467031	-0.378088	-0.36155	0.103732	0.0670197	-0.24982	-0.415106	1.18638	0.927	0.508902	1.06233
b1744	astE	1	16	NtrC, Sigma54$1, 1	12	0	0.212189	0	-4.35593	-4.36491	-3.67687	-3.67172	-3.84765	-3.8716	-3.34762	-3.50757	-2.90916	-3.31539	-4.03897	-1.98999	1.17205	0.0579966	-0.891773	-0.409285
b1745	astB	1	16	NtrC, Sigma54$1, 1	12	0	-0.0773906	0	-3.88848	-3.78612	-3.59441	-3.42451	-3.57625	-3.57221	-3.00729	-3.0235	-2.81507	-3.26222	-3.66289	-2.12072	1.26458	-0.426815	-1.01313	-0.78996
b1746	astD	1	16	NtrC, Sigma54$1, 1	12	0	0.0399911	0	-3.65941	-3.96175	-3.61509	-3.36433	-3.48353	-3.43144	-2.97685	-2.91064	-2.93784	-3.05556	-3.26829	-1.67606	1.38297	-0.26947	-0.775634	-0.307974
b1747	astA	1	16	NtrC, Sigma54$1, 1	11	0	0.674865	0	-4.60933	-5.67236	-4.20413	-3.97662	-4.11643	-4.11103	-3.28448	-3.30383	-3.28186	-3.50325	-3.61209	-1.50305	1.41365	0.104775	-1.13391	-0.280519
b1748	astC	1	16	NtrC, Sigma54$1, 1	12	0	0.621434	0	-5.66629	-6.93665	-5.07572	-4.61489	-4.90475	-5.34596	-3.79202	-3.8149	-3.42757	-3.83352	-4.41941	-2.02102	0.898001	-0.357077	-1.28948	-0.647646
b1749	xthA	0			0	0	-0.204305	0	0.555619	-0.696285	0.507138	0.520226	0.561273	0.313619	0.462502	0.593237	1.39198	1.1355	1.02129	0.344524	0.523087	-0.072768	0.216381	-0.0318052
b1750	ydjX	0			0	4	0.0174747	0	0.852681	4.74052	1.60757	1.6007	0.747623	3.21484	0.717957	0.444418	1.37418	1.08197	0.579288	1.04723	1.14868	0.503894	-0.130351	-0.565789
b1751	ydjY	0			0	1	-0.230483	0	0.0445471	4.56283	0.194411	0.223282	0.159929	0.914115	0.144984	-0.00877016	0.545115	0.584743	0.869911	1.02802	0.268287	-0.167753	-0.385752	-0.335503
b1752	ydjZ	0			0	1	0.284543	0	0.340567	2.11564	0.194471	0.106923	0.10064	0.0248724	0.0688881	0.237375	0.220937	0.0423586	-0.266644	-0.616821	0.339623	0.22893	0.0297631	0.1725
b1753	ynjA	0			0	1	0.129434	0	0.249407	1.97792	-0.0040767	0.135932	0.104114	-0.027527	0.0721399	0.234233	-0.397561	0.0427235	-0.284721	-0.670459	0.135932	0.237435	0.0122087	0.158727
b1754	ynjB	0			0	1	-0.0747862	0	0.196273	1.79609	0.173851	0.172742	0.04133	-0.0795052	-0.101338	0.114607	0.509595	-0.0381749	-0.809699	-0.712214	0.0982575	-0.248132	-0.188594	-0.201388
b1755	ynjC	0			0	0	-0.00610468	0	0.0865522	-0.148485	0.155624	0.350349	0.274027	0.22468	0.177863	0.299779	0.338107	0.117545	-0.143176	-0.0868864	0.23489	0.375517	0.207405	0.244671
b1756	ynjD	0			0	0	0.133055	0	0.801492	0.806673	0.999264	1.0493	1.01366	1.23231	0.862852	1.06524	0.838367	0.937578	0.673003	0.217531	-0.239717	0.38557	0.198916	-0.21757
b1757	ynjE	0			2	1	0.147829	0	-0.771023	2.29564	-1.16094	-0.526821	-0.522465	-0.248712	-0.339561	-0.280689	-5.44249	-6.32649	0.205975	0.419639	0.0960871	0.904465	0.324389	0.534909
b1758	ynjF	0			0	0	0.298118	0	0.104619	-0.157742	0.100789	-0.0532154	-0.0327775	-0.0121054	-0.259446	-0.0145954	0.398309	-0.902959	-0.493332	-0.531598	0.242704	0.340648	-0.203893	-0.0706594
b1759	nudG	0			0	0	-0.125111	0	1.23163	0.840824	1.03263	0.948542	1.12261	0.882855	0.540413	0.561731	0.188549	0.277186	0.330328	-0.606891	-0.548867	-0.595312	-0.217654	-0.699958
b1760	ynjH	1	18	Sigma28$1	10	0	0.0320608	0	0.191926	-2.32336	-2.89523	-2.98331	-3.05088	-3.0096	-3.07765	-2.9391	-3.37559	-3.15136	-1.18458	-0.787454	-1.15521	-1.55669	-1.63066	-1.36278
b1761	gdhA	1	11	FNR, Sigma70$1, 1	1	1	-0.476266	0	1.07509	2.00618	1.29538	1.18314	0.840675	0.557418	0.530847	0.747087	0.134117	0.235101	0.903423	0.520586	-0.884944	-1.66649	-0.683999	-1.46342
b1762	ynjI	0			0	1	-0.544043	0	0.720551	0.5399	0.694687	0.930421	0.990034	0.960286	0.351739	0.600126	1.74857	1.35295	1.17681	0.689096	-0.725291	-0.680399	-0.560953	-1.14326
b1763	topB	0			0	0	-0.511863	0	-0.501947	-0.508556	-0.105625	0.219868	-0.033902	-0.102939	-0.0382432	0.0647394	1.07813	0.82879	0.477442	0.682286	-0.482639	-0.675557	-0.166439	-0.631029
b1764	selD	0			0	0	0.040642	0	0.253153	-0.46983	0.12552	0.173251	0.0664947	-0.0721168	0.128474	0.220635	-0.498465	0.660821	0.621334	0.542831	-0.319537	-0.735173	-0.628144	-0.598781
b1765	ydjA	0			0	0	-0.268394	0	1.09919	-0.257261	1.0072	1.01501	0.757905	0.369967	0.487154	0.539119	0.803647	0.524804	0.281853	0.16135	-0.491039	-0.849794	-0.718986	-0.843771
b1766	sppA	0			2	0	-0.65564	0	0.52826	-0.76187	0.641797	0.58025	0.460295	0.410705	0.354272	0.20619	-8.07046	-7.82155	0.355772	0.12233	-0.343992	-0.693559	-0.130795	-0.821156
b1767	ansA	0			0	2	-0.146967	0	0.940248	0.775636	1.2752	1.32767	1.30118	1.27365	1.28259	1.28656	1.91365	1.60945	1.15359	0.442175	1.42692	0.39613	0.669074	0.337342
b1768	pncA	0			0	0	-0.47559	0	0.222571	-0.125288	0.452839	0.505503	0.353681	0.165595	0.307159	0.329667	1.0321	0.615642	0.332469	0.370436	0.478521	-0.125288	0.39687	-0.144332
b1769	ydjE	0			0	0	0.392044	0	-0.306275	-0.351407	0.147535	-0.00555901	0.00299775	-0.0477394	0.102208	-0.309344	0.485979	-0.105143	-0.0354995	0.404571	0.282832	0.259553	0.389082	1.09911
b1770	ydjF	0			0	0	0.470712	0	-0.83697	-0.852346	-0.578681	-0.570666	-0.706117	-0.813993	-0.45438	-0.72351	0.0704305	0.120743	-0.333599	0.457624	-0.0582404	-0.0388565	-0.229292	-0.511614
b1771	ydjG	0			0	0	-0.707789	0	0.422453	0.436358	0.494137	0.366374	0.282944	0.281546	0.035322	-0.248668	-0.66769	-0.35612	-0.120525	0.406596	0.289177	0.00995523	0.159848	0.0727902
b1772	ydjH	0			3	0	-0.148482	0	-0.856968	-0.808025	-0.0264338	-1.19401	-1.15831	-1.04037	-0.427016	-1.79039	-2.9243	-0.797665	0.0348533	0.8291	-4.58343	-0.191581	0.0502229	-0.301973
b1773	ydjI	0			1	0	0.473025	0	-0.802818	-0.644155	-0.885179	-0.792671	-0.854683	-0.783117	-2.32478	-1.34391	-0.716388	-1.06013	0.240141	1.16048	-0.639074	0.32967	0.348726	0.554906
b1774	ydjJ	0			1	0	-0.350651	0	-0.823921	-0.865554	-0.846547	-0.902003	-1.08162	-1.15736	-0.396434	-0.926428	-4.28266	-1.41855	0.176584	1.07734	-0.795475	0.197834	-0.017931	0.272442
b1775	ydjK	0			6	0	0.0157477	0	-1.44696	-1.38502	-1.65736	-1.679	-1.67698	-1.66935	-2.57806	-1.59883	-0.962621	-0.0488852	-0.247987	0.531681	-1.58073	-0.661636	-0.155139	-0.355047
b1776	ydjL	0			1	1	-0.353027	0	-1.78926	-1.44204	-1.55705	-1.3835	-0.501641	-1.33837	-1.27667	-1.04878	-0.694057	0.429327	0.575215	1.81545	-0.646642	-0.336884	0.278989	-0.445868
b1777	yeaC	0			1	0	0.283262	0	-1.10736	-2.52542	-0.391334	-0.508859	-0.642158	-1.21055	-0.323132	-0.465715	-0.301471	0.255021	0.319463	0.443639	-0.050092	-0.358333	-0.202058	-0.394857
b1778	msrB	0			3	0	-0.11734	0	-1.64463	-3.73494	-0.997751	-1.09262	-0.871006	-2.14756	-0.347923	-0.551482	-0.999787	0.201002	0.0182273	-0.181932	-0.842095	-0.722042	-0.502923	-0.767167
b1779	gapA	1	6	CRP, Sigma70$1, 1	0	1	-0.413491	0	0.120094	1.73367	0.667841	0.76868	0.799581	0.921827	0.46461	0.824963	0.874416	0.799581	0.76868	-0.0566971	-0.1952	0.508073	0.449611	0.364438
b1780	yeaD	0			0	0	-0.61045	0	-1.02366	1.12663	-0.315413	-0.352234	-0.296193	-0.241591	-0.637744	-0.749087	-0.122403	0.0588082	0.378363	0.437607	-0.589092	-0.145038	-0.135586	-0.212893
b1781	yeaE	0			2	0	-0.122958	0	0.659288	0.714994	0.97387	0.983525	0.97387	1.11083	1.07389	0.926095	-7.11986	-7.22391	0.852666	0.647662	0.575645	0.274611	0.487862	-0.202288
b1782	mipA	0			0	2	-0.357738	0	0.727074	0.302271	1.5207	1.53902	1.5921	1.40215	1.275	1.08065	1.6239	0.99036	1.20504	0.763667	0.828715	-0.0860607	0.575635	-0.143786
b1783	yeaG	1	16	NtrC, Sigma54$1, 1	3	0	0.718901	0	-0.7957	-0.778938	-0.556549	-0.391022	-0.743177	-0.471807	-0.406139	-0.457019	-2.02173	-2.92089	-1.76138	-0.707344	1.02205	1.00512	0.317275	0.688676
b1784	yeaH	1	16	NtrC, Sigma54$1, 1	2	0	0.364268	0	-0.933339	-1.19997	-1.10103	-0.778236	-0.844584	-0.70379	-0.766097	-0.954729	-0.551912	-1.74779	-1.96685	-1.11192	0.844211	1.12599	0.579068	0.988298
b1785	cdgI	0			0	1	0.31439	0	0.434595	-0.179622	0.108735	0.011469	-0.041984	-0.0990631	0.146348	-0.0563126	-0.0448981	-0.683817	-0.865597	-0.840064	1.6225	0.800922	0.021628	0.272511
b1786	dgcJ	0			0	0	-0.187132	0	0.739675	-0.314467	0.346346	0.432002	0.367346	0.102963	0.27181	0.399483	0.236683	-0.0183133	-0.50779	-0.253075	0.607826	-0.359314	0.360958	-0.446628
b1787	yeaK	0			0	1	-0.101405	0	1.29091	1.6402	1.50984	1.41271	1.23212	1.32614	0.1962	0.951422	1.42128	1.11527	0.701097	0.290614	-0.107555	-0.962485	-0.455705	-0.910914
b1788	yoaI	0			0	0	-0.186477	0	0.450019	0.445134	0.31453	0.264602	0.407854	0.474346	0.228489	0.182779	0.586766	0.129011	-0.145248	-0.520983	0.0721867	0.348711	-0.0422555	0.0277935
b1789	yeaL	0			0	0	-0.265271	0	0.425428	0.967677	0.419908	0.377248	0.397009	0.542965	0.366692	0.507604	0.61196	0.651846	0.195867	-0.561163	-1.25052	-0.230665	-0.286398	-0.0206929
b1790	nimR	0			0	0	0.131969	0	0.489818	1.19516	0.58296	0.548196	0.468004	0.431496	0.23643	0.453714	0.436404	-0.0698106	-0.253307	-0.271732	0.426971	0.608904	0.0301267	0.259486
b1791	nimT	0			0	0	0.0303113	0	0.248846	0.156757	0.418783	0.238858	0.326915	0.202432	0.110632	0.425964	0.911685	0.900316	0.475405	0.202432	0.315606	0.0905496	-0.103063	-0.270762
b1792	yeaO	0			0	0	-0.208569	0	0.0912824	0.812996	0.155752	-0.0384865	0.0558265	0.0730533	0.126118	0.0558265	-0.168811	0.00351602	-0.172389	-0.114392	0.598063	0.570416	0.292754	0.672823
b1793	yoaF	0			0	0	0.451097	0	0.252928	0.059603	0.265764	-0.156802	-0.27148	-0.357288	-0.414657	-0.591392	0.197301	-0.255053	-0.918236	-0.72956	0.175163	0.0640667	-0.0976619	0.00533013
b1794	dgcP	0			0	10	-0.358879	0	2.10487	1.65854	2.55027	2.22251	2.18006	2.19245	1.91337	1.80321	1.7018	1.64211	1.56623	0.854634	-0.296253	-1.19768	-0.456382	-1.23449
b1795	yeaQ	0			0	0	0.357476	0	0.509271	0.98897	1.22675	1.13256	0.898355	0.829251	0.73948	0.444681	0.344056	-0.833088	-1.53087	-1.37092	0.698589	0.509271	0.241567	0.313397
b1796	yoaG	0			3	0	0.296679	0	-0.185334	-1.0634	-1.28952	-1.31691	-1.45451	-1.52318	-1.30432	-1.31858	-1.51601	-1.83335	-2.25714	-2.75276	-1.13473	-0.733441	-0.70576	-0.562575
b1797	yeaR	0			3	0	0.534069	0	-0.0446403	-1.14431	-1.23296	-0.980567	-1.40524	-1.56692	-1.39703	-1.39303	-0.547154	-1.15986	-2.5658	-3.40065	-2.02591	-1.19977	-1.17833	-0.915224
b1798	leuE	0			0	10	0.475578	0	1.29822	1.97026	2.34206	2.58665	2.67569	2.78953	2.97994	2.93649	3.02409	2.55345	2.07185	1.40418	1.44806	1.09425	0.75867	0.968119
b1799	dmlR	0			5	0	0.228398	0	-3.52973	-2.70064	-2.00222	-1.67003	-1.47476	-1.68913	-0.919397	-1.38513	-0.667565	-0.448067	-0.714425	0.891244	0.127905	-0.375863	-0.237061	-0.666857
b1800	dmlA	0			1	0	0.20522	0	0.986719	1.25553	1.42309	1.37056	1.29342	1.25039	1.12841	1.37056	1.53615	1.36836	1.31221	0.380307	-1.93902	-0.0265862	-0.099615	0.185122
b1801	yeaV	0			1	0	-0.205766	0	-0.579622	-0.749926	-0.659007	-0.691925	-0.688304	-0.616157	-3.40322	-0.0681794	-1.43906	-1.58489	-0.285087	-0.00349095	0.143855	-0.00873201	0.0628336	-0.326961
b1802	yeaW	0			0	0	0.568073	0	0.196727	-0.00849393	0.102628	0.135632	0.283984	0.276936	0.0709367	0.120166	-1.08932	-0.245889	0.195457	0.905103	-0.312386	0.3889	0.098755	0.22658
b1803	yeaX	0			2	0	-0.0901018	0	-0.587503	-0.944472	-0.741047	-0.763762	-0.702614	-0.906988	-0.7043	-0.611471	-6.50462	-6.32472	-0.560797	-0.922806	-0.469922	0.615023	-0.0194896	0.481623
b1804	rnd	0			0	1	-0.0821707	0	0.711544	0.721837	0.836486	0.854599	0.913372	1.03779	0.686146	0.750594	1.78361	1.31821	0.957122	0.8698	0.63721	-0.0461382	-0.308396	0.105587
b0429	cyoD	2	3, 6	ArcA, Sigma70$-1, 1; CRP, Sigma70$1, 1	0	0	0.166453	0	0.456294	0.0901801	0.270628	0.323285	0.191218	0.214166	0.0793172	-0.0138919	0.0212231	-0.0373633	0.575028	1.04039	-1.13227	-0.268229	-0.443167	-0.171014
b1806	yeaY	0			0	0	0.23585	0	-1.09726	-0.96594	-0.402701	-0.29752	-0.247096	-0.162809	-0.283972	-0.224373	0.447827	0.2333	-0.211313	0.121909	-0.0678391	0.971131	0.377529	0.739436
b1807	tsaB	0			0	11	-0.37833	0	1.59857	1.59269	2.24729	2.21706	2.41021	2.70834	2.43732	2.57441	2.71993	2.20486	2.12384	0.812982	0.59992	-0.497193	0.0122199	-0.92647
b1808	yoaA	0			0	0	-1.02844	0	0.553157	0.113628	0.412438	0.358408	0.29174	0.214388	-0.0108926	0.209686	0.698031	0.457909	0.589439	0.148427	-0.285194	-0.718169	-0.0624564	-0.813075
b1809	yoaB	0			0	2	-0.194244	0	0.743621	0.507597	0.878966	0.771554	0.925275	0.977949	0.923457	0.966085	1.52751	2.12387	2.07401	1.24427	0.0399955	-0.356287	0.0345788	-0.180064
b1810	yoaC	0			0	1	0.92514	0	-1.24282	-0.993287	0.0718446	-0.143404	-0.0639557	-0.0929079	0.315854	0.0635912	0.264457	-0.311643	-0.622374	-0.180245	1.79793	1.44404	1.16482	1.268
b1811	yoaH	0			0	0	-0.141688	0	1.04146	0.828735	0.654295	0.460628	0.604978	0.665465	0.315422	0.336924	1.0332	0.560844	-0.0192873	-0.920032	-0.69555	-0.499719	-0.481292	-0.516771
b1812	pabB	0			0	0	-0.214005	0	0.263177	0.248276	0.632057	0.682501	0.802198	0.681058	0.674909	0.629389	0.806309	1.34177	1.09644	0.775116	-0.107256	-0.0975803	-0.061262	-0.257406
b1813	nudL	0			0	0	0.123664	0	-0.137406	-0.0498008	0.274261	-0.0262403	0.0538643	-0.0232376	0.228143	0.118428	0.0788629	0.17208	-0.128586	-0.350444	0.484212	0.491899	0.352886	0.461463
b1814	sdaA	0			0	0	0.141202	0	0.0544319	-0.0295843	-0.385056	-0.350228	-0.419597	-0.23901	-0.191042	-0.0195823	0.779773	-0.126127	-0.442959	-0.309956	-0.0596916	0.470233	-0.54035	0.112378
b1815	pdeD	0			4	0	0.317861	0	-1.05761	-0.78432	-1.06599	-0.901927	-1.05255	-1.04406	-1.18724	-0.827329	-6.85067	-6.62115	-1.7883	-1.59996	0.285451	1.13256	0.187691	1.07804
b1816	yoaE	0			0	0	-0.746005	0	-0.425955	-0.833994	-0.823726	-0.689637	-0.815949	-0.723142	-0.930639	-0.477559	-0.797066	0.0343869	-0.281598	-0.249534	-1.25	-1.05262	-0.664375	-0.943669
b1817	manX	1	6	CRP, Sigma70$1, 1	6	0	-0.158229	0	-1.86127	-2.50047	-2.20442	-1.99047	-2.03039	-1.94712	-0.66909	-0.835708	-1.01946	0.776303	0.811856	0.725623	0.945058	-0.129492	0.233138	0.111894
b1818	manY	1	6	CRP, Sigma70$1, 1	5	0	-0.0627907	0	-1.52699	-2.24957	-2.14247	-1.84091	-1.74723	-1.66963	-0.44301	-0.582911	-1.10488	0.370252	0.954927	0.782132	1.07536	0.135279	0.475483	0.238824
b1819	manZ	1	6	CRP, Sigma70$1, 1	6	0	0.0494094	0	-2.01958	-3.11545	-2.21536	-2.15991	-2.15628	-2.07709	-0.641942	-1.02767	-1.00889	0.0244881	0.473147	0.281625	1.28438	0.499649	0.366576	0.298379
b1820	yobD	0			4	0	0.371851	0	-1.37484	-1.77995	-1.79072	-1.60869	-1.62743	-1.35243	-0.648491	-1.07149	-0.544101	0.987415	1.25064	0.917041	0.234913	0.139559	0.00626888	-0.0395005
b1821	mntP	0			0	12	-0.177857	0	1.88397	3.16981	2.69606	2.56531	2.45343	2.1964	2.04131	2.15841	2.79953	2.40928	1.80875	0.619372	1.61716	-0.0560506	0.166349	0.0653323
b1822	rlmA	0			0	0	0.884617	0	0.637238	0.594423	1.13887	0.883223	0.865815	0.891361	0.532734	0.478442	0.99832	0.721478	0.586113	-0.121331	0.349616	0.518305	0.354649	0.422766
b1823	cspC	0			0	0	-0.0393901	0	-0.56454	-0.879979	0.138879	0	0.0232093	0	0.0913791	-0.157498	-0.452788	-0.234104	0.138879	0.355882	0.310281	-0.109018	-0.137832	-0.309196
b1825	yebO	0			0	1	0.334986	0	1.27464	1.71566	1.31749	1.28925	1.30208	1.44888	1.15337	0.874886	-0.33318	0.518659	0.0532018	-1.10805	-0.544809	-0.0130849	0.192541	-0.0839978
b1827	kdgR	0			0	0	0.315232	0	-0.659193	-0.84129	-0.437731	-0.428156	-0.273612	-0.686311	-0.306148	-0.482986	0.156749	0.0691948	-0.416246	-0.150437	0.173982	-0.0455852	-0.0594718	-0.179999
b1828	yebQ	0			0	0	-0.811015	0	1.07931	0.485825	1.16553	1.06954	0.949733	0.477816	0.663334	0.818527	1.29354	0.67099	0.476736	0.313322	0.817375	0.246831	0.567729	0.0812763
b1829	htpX	0			0	0	0.468734	0	0.436842	-0.0295647	0.432086	0.435716	0.38604	0.146462	0.740339	0.623494	0.721994	1.21864	1.05465	0.618667	0.0048668	0.653013	-0.212441	0.317153
b1830	prc	0			1	0	-0.192661	0	-0.0461332	-0.496816	0.383314	0.478883	0.278572	0.209646	0.0554513	-0.106523	-1.92387	-1.06748	-0.172946	0.240435	-0.289634	-0.285225	0.144463	-0.438414
b1832	msrC	0			0	0	-0.285352	0	0.782659	0.247365	0.846618	0.89179	0.804387	0.580931	0.75083	1.14674	1.20538	1.02074	0.777945	0.0335625	0.620352	-0.289263	-0.0657661	-0.660735
b1833	yebS	0			0	0	-0.0505596	0	0.0722154	-0.161769	0.201936	0.313658	0.185109	0.288613	0.167938	-0.0303068	-0.0134517	-0.0787352	-0.343228	-0.233682	0.431711	0.621743	0.350262	0.421788
b1834	yebT	0			0	0	-0.213258	0	-0.266838	-0.279055	0.331488	0.412843	0.173197	0.303745	0.229685	0.177297	0.355426	0.159059	-0.271384	-0.204568	-0.205821	0.201566	0.0796479	-0.0365072
b1835	rsmF	0			0	0	-0.216603	0	0.410784	0.649613	0.971759	0.871865	0.837271	0.602159	0.766437	0.859697	0.516547	1.26039	0.556637	0.338419	0.281765	0.115125	0.358729	0.191842
b1836	yebV	0			0	2	0.21275	0	-0.659914	0.242758	0.787538	1.13337	1.497	1.497	1.67486	1.67486	1.25532	1.08391	0.242758	-0.359344	0.401633	0.0409389	-0.038593	-0.283329
b1837	yebW	0			0	0	0.456496	0	-0.501458	0.127006	0.149164	0.316855	0.612142	0.996575	0.815291	0.696016	0.625466	0.112242	-1.31395	-0.448354	0.486345	0.607286	0.10053	-0.0216065
b1838	pphA	0			0	0	0.817482	0	-0.652926	0.179801	-0.599141	-0.328575	-0.281391	0.243838	-0.00530246	-0.228459	-0.302637	-0.668781	-1.53113	-1.10768	0.809972	1.32218	0.638263	1.04092
b1839	yebY	0			0	0	0.592053	0	1.23881	0.626502	1.1566	1.18007	1.27912	1.13982	0.755858	0.619603	0.878286	0.699435	0.667379	0.313155	-0.0319732	0.59057	0.383057	0.34234
b1840	yebZ	0			0	10	-0.0584388	0	1.90301	2.32212	2.40459	2.45692	2.43722	2.3681	2.21396	2.12419	2.29706	1.88754	1.49331	1.04683	-0.205847	-0.163475	-0.367539	-0.249128
b1841	yobA	0			0	11	0.173004	0	2.88844	2.85532	2.86874	2.67599	2.74536	2.54234	2.41923	2.37522	2.34952	2.13236	1.84546	1.43567	-0.914502	-0.178323	-0.242224	0.0980743
b1842	holE	0			0	0	-0.35758	0	1.25917	0.745403	1.19588	0.895286	1.48121	1.44263	1.23286	1.04004	1.46277	1.18306	1.37828	0.56107	-0.635283	-0.5655	-0.497166	-0.605519
b1843	yobB	0			0	0	0.76717	0	0.560983	0.776457	1.34771	0.866273	1.27922	1.28739	1.32836	1.20977	1.24569	0.975452	0.80364	0.654344	0.420071	0.757676	0.249426	0.475983
b1844	exoX	0			0	0	-0.276403	0	1.26706	0.868628	1.06373	0.868628	0.733012	0.468626	0.665227	0.730973	1.3201	0.764764	-0.0301107	-0.350287	-0.212975	-0.755222	-0.45162	-0.752194
b1845	ptrB	0			0	0	0.306894	0	-0.347435	0.0754255	0.0214798	0.149598	-0.0143483	0.0538994	0.147201	0.033423	0.374175	-0.535166	-0.702493	-0.323179	0.714883	0.991134	0.492863	0.966905
b1846	yebE	0			0	0	0.155926	0	-0.00939111	1.16379	0.404844	0.401424	0.571738	0.635663	0.524406	0.652938	1.2692	1.02434	0.264103	0.385407	0.313036	0.403808	0.242454	0.680795
b1847	yebF	0			2	0	-0.132439	0	-0.9128	-0.199763	0.243076	0.115	0.0839495	0.291629	0.356007	0.300483	-7.98044	-9.18543	0.0651942	0.221973	0.652661	0.0715365	0.107157	-0.410125
b1848	yebG	0			0	0	0.145311	0	0.521781	1.07176	0.736295	0.723019	1.01266	1.08321	0.87151	0.881502	1.37393	1.14835	0.747517	0.742793	0.507696	0.551872	0.233952	0.499539
b1849	purT	0			0	2	-1.18568	0	-0.521047	-0.516265	1.30663	0.832727	0.881449	0.661823	0.580018	0.646285	0.793223	1.40284	2.21866	1.67477	-0.617156	-1.32233	-0.110187	-1.27753
b1850	eda	0			0	0	-0.565042	0	1.40731	1.13902	1.1969	1.23203	1.26702	1.25325	0.890728	0.904389	0.960379	0.711728	0.990722	0.485428	0.0205298	-0.112455	0.0882394	-0.233534
b1851	edd	0			0	0	-0.813091	0	0.355415	1.51221	0.439174	0.215597	0.281612	0.0930089	-0.0747666	-0.0747666	0.707766	0.21196	0.00643545	-0.330308	0.189218	-0.23214	-0.285539	-0.313141
b1852	zwf	0			0	0	-0.062948	0	0.903843	0.518208	0.657143	0.895273	0.973252	0.660059	0.679358	0.665476	0.799277	0.463937	-0.00095134	0.123645	0.453973	0.334784	0.418111	0.325383
b1853	yebK	0			0	0	-0.207888	0	-0.190098	0.499907	-0.0411682	-0.142838	-0.00413906	0.0681492	0.227236	0.111797	-0.0870934	-0.159873	0.258195	0.418575	0.22419	-0.650003	-0.255647	-0.792585
b1854	pykA	0			0	0	-0.382257	0	-0.66067	1.35963	-0.133146	-0.172606	-0.18752	-0.243673	-0.220555	-0.280137	-0.513532	-0.511201	-0.238307	0.226837	0.161822	-0.0766191	0.135299	0.00611443
b1855	lpxM	0			0	0	-0.0990411	0	0.510544	0.411372	0.789494	1.03549	1.14019	1.02181	1.16918	1.23563	0.66812	1.46113	1.31453	1.28521	1.02848	0.40469	0.700937	0.342014
b1856	mepM	0			0	0	-0.387319	0	-0.653509	-0.615987	-0.21219	0.0989897	0.120704	-0.0686558	0.378168	0.261014	0.829393	1.57367	1.13297	0.985278	0.155171	-0.742435	0.399311	-0.351569
b1857	znuA	0			0	0	-0.0158424	0	-0.958271	-0.762882	-0.462523	-0.433549	-0.104005	-0.16082	0.251825	-0.0267919	0.507001	0.742797	0.536357	0.12533	-0.05065	-0.260324	-0.0203446	-0.601064
b1858	znuC	0			0	0	-0.169529	0	0.712959	1.06486	0.822867	0.864018	0.648232	0.84424	0.729035	0.74231	0.61167	1.02898	0.760737	0.158488	-0.232814	-0.283049	-0.361223	-0.626378
b1859	znuB	0			0	0	-0.342773	0	0.486272	0.279139	0.439522	0.506388	0.506388	0.559897	0.428748	0.567727	0.856378	0.392335	0.158165	-0.17307	-0.503509	-0.053168	-0.388847	-0.361719
b1860	ruvB	0			0	0	-0.527925	0	0.594232	0.192213	0.46051	0.458576	0.340311	0.208009	0.143698	0.433903	-0.122953	0.00558813	0.173787	-0.0430845	-0.286866	-0.686241	-0.231791	-0.570454
b1861	ruvA	0			0	0	-0.589486	0	0.967624	0.779889	0.199053	0.464015	0.554732	0.535455	0.324909	0.579806	0.855003	0.316271	0.796666	0.473142	-1.01037	-0.40912	-0.180711	-0.166678
b1862	yebB	0			1	1	-0.00802723	0	0.279505	0.643674	1.04748	0.887373	0.847595	0.906544	1.19472	0.685445	1.79421	-1.64592	0.837764	0.680928	-0.0246073	-0.280242	0.304495	-0.732605
b1863	ruvC	0			0	0	-0.345547	0	0.130413	0.193572	0.263683	0.419411	0.231887	0.221245	-0.0964393	-0.0839813	0.611973	0.19765	0.0290396	-0.0888256	-0.480802	-0.227195	-0.202727	-0.350319
b1864	yebC	0			0	0	0.113779	0	0.246833	0.308827	0.384672	0.456423	0.223337	0.373911	0.133596	0.51342	0.182683	0.429574	-0.00269799	0.0410155	-0.564057	-0.0277598	0.0581194	0.100821
b1865	nudB	0			0	0	-0.184641	0	-0.0315281	0.24042	0.273315	0.255168	0.14398	0.27911	0.213008	0.342208	0.552538	0.266064	0.00958721	-0.27697	-0.414906	-0.183373	-0.0680521	-0.112111
b1866	aspS	0			0	0	-0.332555	0	0.391344	0.63192	0.752884	0.582851	0.497907	0.335091	0.411677	0.58657	0.472293	0.596033	0.0675654	0.10868	0.082905	-0.36711	0.196674	-0.261813
b1867	yecD	0			0	0	-0.0651193	0	0.353392	0.028303	0.139569	0.207561	0.235674	0.0432273	0.173384	0.401148	0.488223	0.316068	-0.153154	-0.262983	0.0414641	0.186283	0.288827	0.256021
b1868	yecE	0			0	0	-0.34748	0	0.577598	0.0537028	0.960952	0.857428	0.820768	0.697045	0.214015	0.312419	1.06476	0.199596	-0.162344	-0.32623	0.329991	-0.35846	0.513665	-0.387597
b1869	yecN	0			0	0	-0.176706	0	-0.387283	-0.252469	-0.133546	-0.242057	-0.0638126	-0.193075	-0.0381219	-0.00279885	0.0537354	-0.176706	-0.388428	-0.555986	0.343141	0.253817	0.104437	-0.122967
b1870	cmoA	0			0	0	-0.0617735	0	0.466652	0.595316	0.23184	0.828492	1.03877	0.962644	1.00287	1.25704	0.663122	1.17562	1.06087	0.311515	-0.101693	0.415926	0.350605	0.390025
b1871	cmoB	0			2	0	-0.368389	0	0.0611834	0.384699	0.849088	0.841565	0.637002	0.569759	0.916846	0.871922	-2.32089	-6.54925	1.05974	0.492603	0.660875	0.470897	0.382474	0.239919
b1872	torZ	0			0	0	0.349786	0	0.194086	-0.275442	-0.193938	-0.181395	-0.0964012	-0.306222	-0.375235	-0.109623	0.00690621	-0.153072	-0.0749982	-0.0256578	-0.166125	-0.136181	-0.335932	-0.187925
b1873	torY	0			0	0	0.161393	0	-0.344892	-0.291752	-0.0796081	0.263035	0.302301	0.300835	-0.00618111	0.521101	1.3845	0.613353	0.680416	0.625591	0.306562	0.253695	0.0979831	0.212561
b1874	cutC	0			0	0	-0.292931	0	0.899006	0.417852	1.0092	1.09718	1.02342	0.731386	0.892478	0.914229	1.1009	0.667259	0.540329	-0.149469	0.471397	-0.129086	0.135889	0.0459193
b1875	yecM	0			0	0	0.102665	0	1.35595	1.12915	1.35689	1.22958	1.39132	1.22763	1.26298	1.16281	1.35993	1.25717	0.797057	-0.110283	0.134338	-0.313322	-0.0751732	-0.117853
b1876	argS	0			0	0	-0.0866296	0	0.747505	0.7234	1.20284	1.1181	1.18988	0.93959	1.13638	0.979292	1.24617	1.29757	1.30918	0.705123	0.577696	0.0124966	0.277443	0.0156009
b1877	yecT	0			1	0	0.16722	0	-0.538995	-1.24123	-0.471328	-0.616444	-0.535749	-0.521818	-0.775804	-0.716597	-0.83906	-1.41252	-0.0821391	0.219177	-1.11141	-1.09991	-1.43669	-1.70518
b1878	flhE	1	9	FlhDC, Sigma70$1, 1	13	0	-0.00353867	0	-1.36925	-4.12079	-4.44094	-4.65486	-4.88014	-4.66107	-3.8891	-3.67047	-3.36206	-2.82027	-0.247189	0.130859	-2.09446	-1.87576	-1.94208	-2.04924
b1879	flhA	1	9	FlhDC, Sigma70$1, 1	12	0	-0.450292	0	-1.1817	-3.4388	-3.93651	-3.74344	-3.79102	-3.7945	-3.68576	-3.34783	-3.88464	-3.06705	-0.20254	0.06052	-1.92689	-2.05713	-1.42054	-1.70677
b1880	flhB	1	9	FlhDC, Sigma70$1, 1	12	0	-0.431361	0	-0.860628	-4.01188	-4.91501	-5.12723	-5.26198	-5.24784	-4.09793	-3.56564	-3.06148	-2.43978	0.359166	0.338743	-1.39514	-1.99585	-1.61344	-1.74622
b1881	cheZ	0			10	0	-0.541377	0	-0.106506	-1.55349	-3.17573	-3.21843	-3.18897	-3.06451	-3.04454	-3.36566	-3.14962	-2.63557	-1.39278	-0.997842	-1.44236	-1.79746	-1.60098	-1.41524
b1882	cheY	0			12	0	0.218417	0	0.0764493	-2.0688	-4.55654	-5.92092	-6.43488	-6.56815	-6.92472	-6.18456	-4.72931	-4.68595	-1.51722	-0.674778	-1.26838	-2.17421	-1.97234	-1.68294
b1883	cheB	0			13	0	-0.123079	0	-0.0328882	-2.35046	-5.08164	-6.54078	-7.03814	-7.29978	-7.66855	-6.67687	-5.5836	-5.62686	-1.89383	-1.27682	-1.42649	-2.57465	-2.69487	-2.46736
b1884	cheR	0			13	0	-0.147883	0	0.0649664	-2.32118	-5.14196	-6.55894	-7.09021	-7.17356	-7.39566	-6.67811	-5.40916	-5.91225	-2.03401	-1.26471	-1.44938	-2.49083	-2.51959	-2.37408
b1885	tap	0			14	0	-0.225068	0	-0.0827693	-2.91894	-6.14693	-7.3276	-8.25103	-8.41022	-8.57646	-7.50472	-8.05388	-8.37892	-2.78588	-1.47945	-1.72781	-2.49218	-2.50759	-2.33869
b1886	tar	0			14	0	-0.788821	0	0.47341	-3.01757	-5.75421	-7.45718	-8.35141	-8.5602	-8.74312	-7.5299	-6.60663	-6.2253	-1.96561	-1.25356	-1.82121	-2.62991	-2.64057	-2.18275
b1887	cheW	0			13	0	-0.337247	0	0.308907	-2.62177	-4.75876	-6.11605	-6.47109	-6.64127	-6.61388	-6.32703	-5.41824	-5.29312	-1.79325	-1.15072	-1.42583	-2.29365	-2.22948	-2.35345
b1888	cheA	0			14	0	-0.30334	0	0.109156	-2.61799	-5.22087	-6.59549	-7.37213	-7.7187	-8.01579	-6.93283	-5.96051	-5.76976	-2.24506	-1.10685	-1.87143	-2.77527	-2.43673	-2.38548
b1889	motB	0			13	0	-0.110545	0	0.480736	-2.04514	-4.41681	-6.19289	-7.15499	-7.44199	-7.5692	-6.73421	-5.73384	-5.67372	-2.18172	-1.28923	-1.15553	-2.20951	-2.67918	-2.26089
b1890	motA	0			14	0	0.160848	0	0.25956	-2.12518	-4.82888	-6.46112	-7.49996	-7.60271	-7.47376	-6.76939	-5.54242	-4.98943	-1.9083	-1.25465	-1.64245	-2.32711	-2.37102	-2.13194
b1891	flhC	2	6, 15	CRP, Sigma70$1, 1; H-NS, Sigma70$1, 1	6	0	-0.991932	0	-4.43534	-3.46628	-4.0888	-4.03846	-3.80488	-3.31201	-0.91231	-1.27451	-0.144907	0.257391	0.571082	-0.11038	-1.27085	-1.10375	-0.573105	-0.962686
b1892	flhD	2	6, 15	CRP, Sigma70$1, 1; H-NS, Sigma70$1, 1	6	0	-0.0953711	0	-3.34358	-1.89079	-3.48359	-3.03484	-2.71861	-1.64579	0.960466	0.790601	0.414009	1.097	1.25325	0.62262	-0.735449	-1.00091	-0.741179	-1.12576
b1895	uspC	0			0	2	0.48595	0	0.605648	2.28208	1.00218	1.1527	0.954117	1.78557	0.903652	0.880619	0.727558	0.748956	0.575221	1.12934	1.35652	0.313413	-0.367521	-0.0669073
b1896	otsA	0			0	0	-0.721085	0	-0.27494	0.444019	-0.0760098	0.517625	0.522401	0.637441	0.517625	0.373193	0.312515	-0.283036	-1.39019	-1.22859	0.194214	0.954375	0.717257	0.887099
b1897	otsB	0			0	0	-0.271828	0	-0.42407	0.272763	0.139305	0.382419	0.364265	0.649358	0.653923	0.760056	0.687125	-0.327603	-1.22542	-1.06751	0.830713	1.33118	0.704936	1.06142
b1898	b1898	0			0	0	0.851706	0	0.0440637	-0.490872	-0.3436	-0.223072	-0.221844	-0.209732	-0.266329	-0.307312	0.183372	-0.506962	-0.90838	-0.54093	0.201596	0.750608	0.196256	0.79487
b1899	b1899	1	6	CRP, Sigma70$1, 1	0	0	0.604915	0	-0.261838	-0.579354	-0.587681	-0.533858	-0.450371	-0.469588	-0.390206	-0.276642	-0.830572	-0.837276	-1.00482	-0.598163	0.468366	0.650496	0.101171	0.562978
b1900	araG	1	6	CRP, Sigma70$1, 1	0	0	0.132462	0	-0.0797483	-1.11908	-0.902771	-0.908831	-0.983564	-1.16961	-1.00676	-0.983564	-0.915064	-1.05881	-0.768542	-0.3941	0.154941	0.350014	-0.331248	0.527997
b1901	araF	1	6	CRP, Sigma70$1, 1	11	0	0.21563	0	-2.40405	-4.00255	-4.28111	-3.60461	-3.53689	-3.66558	-3.72222	-3.43731	-3.89826	-3.10552	-2.66354	-0.574013	-1.04771	-0.113765	-0.574013	0.0708254
b1902	ftnB	0			0	2	0.826574	0	-0.0316602	0.719037	0.48964	0.390916	0.477819	0.330799	0.814216	0.519635	-0.329678	1.46467	1.91145	1.79204	0.396588	0.783731	0.460951	0.534845
b1903	b1903	0			0	0	0.518717	0	0.217793	-0.208843	0.208132	0.13731	0.379732	0.150131	-0.0244418	0.123229	0.430874	-0.240973	-0.273128	-0.34097	0.723833	1.11958	0.52581	0.516984
b1904	yecR	1	10	FNR$1	14	0	0.0265682	0	-1.67205	-4.39873	-4.66233	-4.87542	-4.88154	-5.15962	-3.94072	-3.61389	-3.35885	-2.96708	0.0916871	0.472397	-1.87145	-1.86219	-1.63036	-1.99834
b1905	ftnA	0			0	1	-0.266719	0	0.1811	0.206238	1.12197	0.5187	0.251889	-0.0849249	-0.297222	-0.51331	-0.124685	-0.457962	0.852139	1.80938	0.407409	-0.826644	-0.240283	-0.420285
b1906	yecH	0			0	1	0.56254	0	-0.096578	3.79878	0.158032	0.201267	-0.052754	0.746873	-0.21323	-0.353338	0.661369	-0.0511677	-0.533749	-0.148906	0.765583	1.09315	0.287903	0.921398
b1907	tyrP	0			0	0	-0.0643679	0	0.475092	0.236484	0.803385	0.71147	0.807719	0.70362	0.611301	0.601554	0.843244	1.23152	0.6595	-0.0430024	-0.200777	0.665024	0.414666	0.851248
b1908	yecA	0			0	0	0.265319	0	1.11323	1.14247	0.967023	0.755166	0.710377	0.696913	0.500314	0.493661	0.583546	0.23953	0.538211	0.128791	-0.422711	-0.278288	-0.170619	-0.107225
b1912	pgsA	0			0	0	-0.282128	0	1.13726	1.40672	1.11854	1.01693	1.12317	1.1342	0.904428	1.02036	1.36147	0.811668	0.421461	0	-0.706323	-0.612054	-0.549022	-0.77082
b1913	uvrC	0			0	0	-0.497928	0	0.717579	0.846802	0.560044	0.603793	0.48582	0.300672	0.0637652	0.0996475	0.809631	0.465488	-0.251064	-0.295109	-0.331496	-0.72794	-0.137602	-0.705218
b1914	uvrY	0			0	1	0.14926	0	1.01196	1.64809	0.878665	0.460668	0.817013	0.66223	0.501163	0.482265	-0.820738	-0.303069	-0.369571	-0.540394	-0.550107	-0.411804	-0.26113	-0.508024
b1915	yecF	1	18	Sigma28$1	0	1	-0.183333	0	0.750092	1.95209	1.1732	1.08255	1.46263	1.38643	0.817585	0.758909	0.584102	0.425554	0.85376	0.727287	0.783763	0.217711	0.477843	0.129386
b1916	sdiA	0			0	0	0.220062	0	1.31319	0.205467	0.480269	0.269524	0.120974	0.0209265	-0.303586	-0.203679	-0.409044	-1.0614	-1.38529	-1.12972	-0.0511159	0.404473	-0.281623	0.0217301
b1917	tcyN	0			0	0	-0.262769	0	0.374707	-0.977357	-1.02229	-1.0527	-1.22291	-1.2592	-1.34655	-1.1478	-1.15108	-1.17197	-0.884298	-0.650699	-0.534453	-0.576915	-0.628989	-0.543403
b1918	tcyL	0			0	0	-0.254796	0	0.280604	-0.826068	-1.1673	-1.08127	-1.26979	-1.14777	-1.34098	-1.06243	-0.912796	-1.24971	-0.797957	-0.629163	-0.539486	-0.547721	-0.572366	-0.593817
b1919	dcyD	0			0	0	-0.0570126	0	0.223313	-0.789667	-0.987978	-1.12754	-1.33927	-1.36644	-1.31468	-1.19877	-1.3616	-1.17851	-1.25355	-0.607588	-0.372553	-0.360751	-0.535554	-0.191928
b1920	tcyJ	3	7, 9, 15	CsgD, Sigma70$-1, 1; FlhDC, Sigma70$1, 1; H-NS, Sigma70$1, 1	1	0	0.438143	0	0.438143	-0.809912	-0.721189	-1.06861	-1.30207	-1.37449	-1.45592	-1.70427	-1.43763	-1.11797	-0.870852	-0.805533	-0.705293	-1.08311	-1.00208	-1.00947
b1921	fliZ	3	7, 9, 15	CsgD, Sigma70$-1, 1; FlhDC, Sigma70$1, 1; H-NS, Sigma70$1, 1	13	0	0.0165886	0	0.0673655	-3.5852	-5.58174	-6.36132	-6.53121	-6.46159	-5.57056	-5.27409	-4.89003	-4.0944	-1.39534	-0.812549	-1.97508	-2.28637	-2.44517	-2.14256
b1922	fliA	3	7, 9, 15	CsgD, Sigma70$-1, 1; FlhDC, Sigma70$1, 1; H-NS, Sigma70$1, 1	13	0	0.0116164	0	-0.386842	-3.9964	-6.62149	-8.23477	-8.93552	-8.98589	-6.86522	-6.06796	-5.75335	-4.14061	-1.36492	-0.985833	-2.16067	-2.47993	-2.67073	-2.41556
b1923	fliC	0			11	0	0.0813631	0	0.0813631	-2.53122	-4.26181	-5.16418	-5.4504	-5.48259	-5.42157	-6.05585	-4.40108	-4.1965	-0.824875	-0.264503	-0.981716	-1.75808	-1.59155	-1.3763
b1924	fliD	2	9, 18	FlhDC, Sigma70$1, 1; Sigma28$1	13	0	-0.0157197	0	0.114877	-3.67509	-5.51483	-6.40328	-6.79911	-7.02939	-6.49864	-5.73726	-5.23248	-4.75344	-1.0806	-0.385592	-1.64442	-1.92061	-1.7928	-1.59069
b1925	fliS	2	9, 18	FlhDC, Sigma70$1, 1; Sigma28$1	13	0	0.108083	0	0.31902	-3.39897	-5.16944	-6.10505	-6.40313	-6.59151	-6.11228	-5.60842	-4.2934	-4.12231	-0.995219	-0.351187	-1.68874	-2.10069	-2.00163	-1.84814
b1926	fliT	2	9, 18	FlhDC, Sigma70$1, 1; Sigma28$1	13	0	0.187132	0	0.388424	-3.18421	-5.49214	-5.94352	-6.18132	-6.18867	-6.07827	-5.1143	-5.37548	-4.89207	-0.867878	-0.256616	-2.3404	-1.79208	-2.1267	-1.88735
b1927	amyA	0			2	0	0.0732199	0	-0.280757	-0.642258	-0.478824	-0.0387915	-0.0309667	0.00925659	0.0302775	0.0135898	-2.48719	-2.48961	-0.481343	-0.282875	0.379503	0.540187	0.279152	0.145414
b1928	yedD	0			0	0	-0.114214	0	0.616076	0.677325	0.963541	0.876674	0.736671	0.618161	0.537095	0.661391	0.645553	0.523479	0.426767	-0.000977927	0.180013	0.111527	0.111527	0.195434
b1929	yedE	0			1	0	-0.279397	0	-1.78404	0.576363	-1.3003	-1.36131	-1.36798	-0.713173	-0.911233	-1.12599	-0.334407	0.619742	0.823546	0.766811	-0.311427	-0.916222	-0.0865449	-0.477554
b1930	yedF	0			8	0	-0.733181	0	-2.61051	-1.15067	-2.05533	-2.31548	-2.36599	-2.51311	-2.12009	-2.24079	-1.83472	-0.861209	-0.0405315	0.740178	-0.260512	-0.555393	0.0614791	-0.340882
b1931	yedK	0			0	0	0.559522	0	-1.07549	-0.737237	-0.621111	-0.578964	-0.65889	-0.661147	-0.459743	-0.573924	-0.711321	-1.40164	-1.32481	-0.584473	0.408904	0.759442	-0.00794533	0.425116
b1932	yedL	0			0	1	0.541426	0	3.568	1.18957	1.04433	1.18319	1.24747	1.16668	1.0657	1.07887	1.45352	0.778854	0.27454	-0.207479	0.602962	0.675188	0.0396089	0.0514043
b1933	b1933	0			4	0	0.0101807	0	-0.140023	-0.72861	-0.81185	-0.579169	-0.501691	-0.325119	-2.46691	-0.635884	-2.30549	-2.40669	-0.0505195	0.674398	-2.30804	-0.423231	-0.48893	-0.95287
b1934	yedN	0			5	1	-0.130366	0	-0.544896	-1.47031	-1.88395	-2.57235	-1.08181	-1.49925	-3.07491	-1.30871	1.07567	-1.73002	5.13539	0.841568	-1.22209	-0.945788	-1.25929	-2.88829
b1935	yedM	0			5	2	-0.981902	0	0.602487	-1.00033	-0.750523	-1.0495	-0.281075	-0.311835	-2.02207	-1.19991	-2.73623	-1.67176	2.2128	2.06018	-1.82833	-0.370061	-0.761643	-3.37089
b1936	intG	0			2	0	-0.329117	0	0.0574354	-0.725567	-0.802712	-0.371801	-0.42983	-0.188085	-0.43291	-0.368061	-1.80668	-1.87871	0.662942	0.567831	-0.309677	-0.574573	-0.808254	-0.982308
b1937	fliE	2	7, 9	CsgD, Sigma70$-1, 1; FlhDC, Sigma70$1, 1	12	1	-0.671119	0	0.282526	-3.04421	-2.97664	-3.37247	-3.41447	-3.63335	-2.71935	-2.1675	-2.38113	-1.21939	2.01348	1.34476	-1.82211	-2.9439	-2.21996	-3.20723
b1938	fliF	3	7, 9, 18	CsgD, Sigma70$-1, 1; FlhDC, Sigma70$1, 1; Sigma28$1	13	0	-0.801263	0	-0.530842	-5.0594	-5.91256	-6.9313	-7.16496	-7.09972	-4.62945	-4.11431	-4.06857	-2.3564	0.493871	0.634865	-1.66582	-2.88595	-1.7202	-2.61281
b1939	fliG	3	7, 9, 18	CsgD, Sigma70$-1, 1; FlhDC, Sigma70$1, 1; Sigma28$1	13	0	-0.776854	0	-1.21413	-5.35901	-6.54052	-6.3931	-6.56091	-6.87274	-5.26456	-4.85127	-4.87535	-3.34168	-0.574827	-0.323855	-3.42986	-3.18129	-2.34268	-2.85542
b1940	fliH	3	7, 9, 18	CsgD, Sigma70$-1, 1; FlhDC, Sigma70$1, 1; Sigma28$1	13	0	-0.465231	0	-1.31361	-4.90798	-5.15214	-5.6189	-5.30631	-5.10204	-4.53371	-4.22155	-3.7219	-3.35063	-0.51097	-0.355474	-2.41361	-2.3292	-1.83394	-2.19579
b1941	fliI	3	7, 9, 18	CsgD, Sigma70$-1, 1; FlhDC, Sigma70$1, 1; Sigma28$1	13	0	-0.317147	0	-1.24133	-5.17007	-6.08529	-6.42485	-6.52419	-6.34962	-5.19011	-4.8737	-5.07628	-3.87911	-0.730794	-0.492641	-2.58878	-2.27037	-2.08218	-2.32382
b1942	fliJ	3	7, 9, 18	CsgD, Sigma70$-1, 1; FlhDC, Sigma70$1, 1; Sigma28$1	14	0	-0.612068	0	-1.78293	-5.65453	-6.83414	-7.68924	-7.54992	-7.8505	-5.52089	-5.64596	-9.82875	-9.82001	-1.46777	-0.394595	-3.03393	-2.42583	-1.9649	-2.38727
b1943	fliK	3	7, 9, 18	CsgD, Sigma70$-1, 1; FlhDC, Sigma70$1, 1; Sigma28$1	11	0	0.37138	0	-1.24153	-4.91372	-5.99522	-6.35762	-6.55671	-6.68877	-5.06168	-4.82047	-4.85561	-4.02916	-0.747543	-0.0462305	-2.71753	-1.58391	-2.12835	-1.41906
b1944	fliL	2	9, 18	FlhDC, Sigma70$1, 1; Sigma28$1	13	0	-0.103527	0	-0.625914	-4.35661	-5.65006	-6.63061	-6.85939	-6.87217	-4.3171	-4.06109	-4.05459	-2.53402	0.126255	0.225846	-1.92476	-1.94213	-1.72017	-1.76716
b1945	fliM	2	9, 18	FlhDC, Sigma70$1, 1; Sigma28$1	13	0	-0.561776	0	-0.919334	-4.07588	-5.25051	-5.95016	-6.18967	-6.21503	-3.93402	-3.52913	-3.37526	-2.4119	0.385076	0.557101	-1.59143	-2.17307	-1.80478	-2.18776
b1946	fliN	2	9, 18	FlhDC, Sigma70$1, 1; Sigma28$1	13	0	-0.791855	0	-1.51089	-4.49835	-5.28189	-6.32106	-6.65864	-6.77381	-4.73544	-4.20832	-3.95852	-2.67581	0.364455	0.191458	-1.90139	-2.55008	-1.92213	-2.31193
b1947	fliO	2	9, 18	FlhDC, Sigma70$1, 1; Sigma28$1	14	0	-0.735234	0	-1.61	-4.16038	-5.35347	-6.01133	-6.24505	-6.11311	-4.05476	-3.76624	-2.99244	-2.52073	-0.127338	-0.0491841	-2.3211	-3.3407	-2.15048	-2.98898
b1948	fliP	2	9, 18	FlhDC, Sigma70$1, 1; Sigma28$1	14	0	-0.382849	0	-1.61521	-4.29952	-5.18066	-5.76696	-5.7304	-5.6401	-4.07123	-3.58055	-3.56905	-2.46632	-0.10557	0.112283	-2.23286	-2.88596	-2.24821	-2.99288
b1949	fliQ	2	9, 18	FlhDC, Sigma70$1, 1; Sigma28$1	13	0	-0.746214	0	-1.26462	-4.02548	-4.43828	-4.83366	-4.72037	-4.67598	-3.73563	-3.37437	-3.21949	-2.29939	-0.0915789	0.631692	-1.78619	-2.93305	-1.93414	-3.46432
b1950	fliR	2	9, 18	FlhDC, Sigma70$1, 1; Sigma28$1	13	0	-0.896886	0	-0.51625	-3.27815	-3.22386	-4.06555	-3.69619	-3.55143	-1.60249	-2.70931	-4.41984	-4.43646	0.329334	0.609648	-3.56934	-2.54792	-1.68492	-2.87486
b1951	rcsA	0			0	0	0.200924	0	0.044663	-0.033332	0.485106	0.444856	0.61714	0.700407	0.306579	-0.127015	-0.138919	0.253915	0.544385	0.0976938	-0.437973	-0.896834	-0.640611	-0.693671
b1952	dsrB	0			0	0	0.402022	0	-1.09028	-1.35324	-0.897374	-0.884992	-0.592029	-0.605553	-0.378355	-0.694946	-0.285325	-1.00841	-1.35138	-1.46178	0.515169	0.852162	0.694152	0.718239
b1953	yodD	0			0	0	0.547353	0	-1.25005	-0.295512	-0.608071	-0.450739	-0.361095	-0.239456	0.0382592	-0.188395	0.0144431	-0.849717	-1.54715	-0.431843	0.508357	1.22221	0.734893	1.10733
b1955	yedP	0			1	0	0.738531	0	-1.07614	-0.339806	-0.609917	-0.514841	-0.342923	-0.23359	-0.247515	-0.247515	-0.690499	-0.931261	-1.69513	-0.851981	0.803672	1.13454	0.599298	0.934294
b1956	dgcQ	0			0	0	0.0765802	0	0.0683312	0.444783	0.591479	0.585517	0.488394	0.464141	0.524142	0.620646	-0.228807	-0.49941	-0.261905	-0.209248	0.204024	0.567318	0.160042	0.688072
b1957	yodC	0			0	0	0.292473	0	-0.735619	-0.35397	-0.00806562	-0.118334	-0.0582721	0.0601216	0.336173	0.0566032	0.987361	-0.416352	-1.36209	-1.19647	0.551228	0.725123	0.618788	0.760388
b1958	yedI	0			0	0	0.353508	0	-0.0373233	0.158967	0.0160643	0.0349888	-0.03436	0.127853	0.195243	-0.0680382	-0.241733	-0.590049	-0.762818	-0.570484	0.566808	0.99645	0.6323	0.989679
b1959	yedA	0			0	6	-0.2861	0	1.76412	0.651319	2.18848	1.83618	1.56967	1.12438	1.38337	1.53789	1.64779	1.77021	1.90121	0.893288	0.205475	-1.0765	-0.421213	-1.06638
b1960	vsr	0			0	0	-0.163156	0	0.381983	0.319721	0.129743	0.253219	0.277443	0.316675	0.0384428	0.0923247	0.782706	0.392335	-0.00859542	0.195728	-0.522761	-1.46438	-0.336019	-1.33209
b1961	dcm	0			0	0	-0.602858	0	0.597938	0.479	1.05614	0.77068	0.813624	0.327296	0.429699	0.601378	1.3767	1.40483	0.981187	0.556368	-0.0432352	-1.37083	-0.0686204	-1.09883
b1962	yedJ	0			0	7	-0.135036	0	2.05569	2.05985	2.15931	2.13868	1.96154	1.86029	1.41007	1.54344	1.7448	0.598333	0.0456409	-0.62372	-0.218318	0.174624	0.0389618	0.196489
b1963	yedR	0			1	9	0.186504	0	3.52192	3.29439	3.65503	3.45035	3.49746	3.1666	2.2445	2.44708	1.97704	0.462082	-0.511783	-1.61616	0.456469	1.51913	0.762004	1.48116
b1964	b1964	0			0	1	0.356047	0	-0.621095	0.28738	0.525225	1.12763	1.33515	1.3579	1.44153	1.24891	1.97248	1.09725	1.07302	0.691216	0.943421	1.07731	1.41309	1.54263
b1965	b1965	0			1	0	0.863278	0	-1.49314	-1.38632	-1.4175	-1.28358	-1.27434	-1.23017	-1.03603	-1.44104	-0.700123	-1.10816	-2.07934	-0.996043	0.785535	1.09415	0.389484	0.769362
b1966	b1966	0			0	0	0.615375	0	-0.937462	-0.988207	-0.660148	-0.519849	-0.427904	-0.326408	-0.190029	-0.404287	0.275228	-0.466474	-0.790493	-0.670084	0.599788	0.962953	0.440044	0.696677
b1967	hchA	1	14	H-NS, Sigma38$-1, 1	0	1	0.161441	0	-0.828295	-0.774699	-0.0698913	0.096564	-0.254379	-0.294066	-0.203459	0.148756	0.361325	-0.95924	-1.55321	-0.760627	1.65686	0.935313	0.443684	0.721511
b1968	yedV	0			1	2	-0.622944	0	1.60461	2.42019	1.51448	1.32976	1.11932	1.01259	0.727023	0.539571	0.494311	0.254258	-0.430117	0.337199	0.0357721	-1.15344	0.0598822	-1.69597
b1969	yedW	0			0	5	0.0845986	0	2.46672	3.35197	1.88767	1.63135	1.49279	1.83652	1.06761	1.10197	0.733776	0.507565	-0.0930043	-0.0800342	0.106412	-0.216866	-0.321666	-0.868565
b1970	yedX	0			2	0	0.490287	0	-0.19498	1.13232	-0.892668	-1.03713	-1.36902	-1.21146	-1.29146	-1.37504	-5.19034	-5.07814	-1.21038	-0.60679	1.05798	0.948469	0.626946	0.576521
b1971	yedY	0			1	0	0.375785	0	-1.16107	-0.685599	-1.13108	-1.00184	-1.00542	-0.897585	-0.940747	-0.83356	-1.42618	-1.43442	-2.08172	-1.20922	0.15466	0.438357	-0.00735448	0.183535
b1972	yedZ	0			0	0	0.0225559	0	-0.552992	-0.314855	-0.330303	-0.286859	-0.25436	-0.211102	-0.0864876	-0.246753	-0.102199	-0.579514	-1.11417	-1.10567	0.671738	0.759439	0.257445	0.550045
b1973	zinT	0			1	1	0.0558905	0	-0.0998046	-0.0720256	0.224325	0.373399	0.349621	0.680986	0.412143	0.224325	-1.03239	-2.32724	-0.154681	0.611713	1.61953	1.1031	1.02276	0.853589
b1974	yodB	0			1	0	0.377853	0	-1.64175	-1.26143	-0.380611	-0.00779225	0.316298	0.557905	0.657227	0.39102	0.532275	0.239634	0.249511	0.735806	1.29375	1.1386	0.955279	1.204
b1976	mtfA	0			9	0	0.133552	0	-3.53962	-3.75591	-3.16598	-3.55294	-3.53016	-3.75365	-2.45064	-3.20227	-2.00316	-1.21813	-0.916014	0.340612	-0.652943	-0.979839	-0.844297	-0.993274
b1978	yeeJ	0			0	0	0.580953	0	0.0831951	-0.0363582	-0.0680772	0.265983	0.414288	0.495699	0.0892614	-0.106537	-0.0822077	0.405007	-0.131323	-0.567109	-0.850676	0.626073	0.132492	0.569002
b1979	b1979	0			2	1	0.340003	0	-0.039277	0.367656	0.249424	-0.231335	1.60478	0.297129	0.876318	-0.411373	-2.83787	-2.42856	-1.24607	0.150368	-0.306945	0.640688	0.156847	-0.0267051
b1980	b1980	0			1	0	-0.181897	0	0.995497	0.977751	1.06069	1.21481	1.02517	1.26169	1.2025	1.07739	-0.972202	-2.2039	0.341119	0.973341	0.00260358	-0.723924	-0.46796	-1.30161
b1981	shiA	0			1	0	-0.334322	0	0.953411	0.735481	0.350904	0.686947	0.274199	-0.126833	0.233225	0.0116419	-1.17626	-1.75365	-0.842837	-0.54237	-0.985045	-0.910562	-0.237431	-0.975856
b1982	amn	0			0	0	0.0747893	0	1.02354	0.0288266	0.78393	0.770763	0.505567	0.23567	0.273222	0.227502	0.911401	-0.0532884	-0.249956	-0.342501	-0.123663	-0.17536	-0.379792	-0.380862
b1983	yeeN	0			0	4	-0.327979	0	1.22605	1.60031	1.3171	1.59164	1.67846	1.64406	0.906239	0.798539	0.390233	1.17258	1.49192	1.10381	-0.477033	-0.587982	-0.146776	-1.03807
b1985	yeeO	0			0	0	0.146955	0	0.599608	0.734886	0.99617	0.978389	0.948492	0.909195	1.12093	0.954492	1.52919	0.93025	0.0862206	-0.623172	0.431882	0.626735	0.371599	0.520219
b1987	cbl	0			0	0	0.058981	0	1.2822	0.600182	0.556174	0.904056	0.597176	0.43131	0.716012	0.718822	0.480326	1.20339	0.780547	1.31837	0.452116	0.102408	0.159211	-0.318011
b1988	nac	1	16	NtrC, Sigma54$1, 1	0	0	0.415732	0	0.677244	0.920507	0.572162	0.544015	0.53012	0.613801	0.522799	0.319009	0.813704	0.320347	-0.119569	-0.337947	0.904997	0.476768	0.0535446	0.320347
b1990	ldtA	0			0	0	0.516807	0	-0.810883	-0.171695	-0.135221	-0.141289	-0.327644	0.0434663	0.157749	-0.110242	0.0419294	-0.0205288	-1.04484	0.0419294	0.797076	1.15512	0.537048	1.04422
b1991	cobT	0			2	0	0.0797376	0	0.469753	0.25085	0.692397	0.549183	0.292303	0.405338	0.441431	0.210162	-7.03062	-6.91734	-0.322201	-0.361488	0.00915817	-0.385794	-0.16407	-0.653
b1992	cobS	0			0	0	-0.0879924	0	0.644199	0.332973	0.532172	0.426703	0.350461	0.189311	0.423431	0.569238	-0.340635	-0.89465	0.159604	-0.394177	-0.0653597	-0.579004	-0.500021	-0.533883
b1993	cobU	0			0	0	0.0197514	0	0.726529	0.518102	0.313401	0.222984	0.252441	0.18137	0.084049	0.297697	-0.0406806	-0.20919	-0.125155	-0.418975	-0.366443	-0.522273	-0.408497	-0.465997
b1994	insH-6	0			0	0	-0.112218	0	0.336865	0.0180605	0.206288	0.232606	0.0214671	-0.170039	0.0482877	0.315792	0.19601	0.418002	0.188714	0.272373	-0.426124	-0.601807	-0.374849	-0.608876
b1995	yoeA	0			1	0	0.634311	0	0.285289	0.0667895	-0.501167	-0.482417	-0.0231076	0.0174518	-0.34498	-0.630414	-0.463414	-1.11569	-1.98276	-1.30791	0.177304	0.697867	0.243936	-0.566987
b1997	insC-3	0			0	0	0.0779144	0	0.328173	0.64734	0.660387	0.637208	0.514286	0.427968	0.488375	0.376646	0.346408	-0.261555	-0.358012	-0.274488	0.0221367	-0.0592166	0.0743817	-0.00458115
b1998	yoeE	0			0	0	0.646694	0	-0.639907	-0.253165	-0.282507	-0.245902	-0.294652	-0.147448	0.00363683	-0.243305	-0.238892	-0.349195	-1.12001	-0.811815	0.563188	0.797628	0.464748	0.901779
b1999	yeeP	0			0	0	0.551625	0	-0.556294	-0.186194	-0.15195	-0.219476	-0.211498	-0.259949	-0.293174	-0.268307	-0.0584547	-0.527426	-0.88962	-0.504744	0.282957	0.581445	0.116471	0.448219
b2000	flu	0			0	0	-0.11408	0	-0.337706	0.0276658	-0.171914	-0.358576	-0.511905	-0.499257	-1.00034	-0.819901	-0.359936	-0.208616	-0.507869	-0.259245	-1.15756	-0.597364	-0.943876	-0.422988
b2001	yeeR	0			0	0	0.133216	0	0.315013	0.457522	0.346482	0.456352	0.35705	0.388321	0.277452	0.215012	0.426833	0.0891296	0.0286663	-0.332911	-0.331582	-0.269195	-0.18854	-0.128217
b2002	yeeS	0			1	0	-0.243097	0	0.177603	0.356648	0.107228	0.124928	0.0569904	0.263567	-0.876308	0.445268	1.1918	-0.69293	-0.184797	-0.0794768	-2.40193	-0.47711	-0.455835	-0.558623
b2003	yeeT	0			3	1	-0.191366	0	0.210428	0.402967	0.23454	0.0971806	0.231929	0.316566	-1.74111	-0.44333	0.581336	-1.66113	3.43419	-0.305134	-2.59749	-0.606261	-0.311732	-0.263124
b2004	cbeA	0			3	0	-1.28466	0	0.192829	0.0226824	-0.649228	0.267663	0.222826	0.227531	-0.492356	-0.046478	-1.93777	1.17196	-0.0287967	-0.641619	-2.02892	-1.12084	-0.494323	-2.28319
b2005	cbtA	0			2	0	-0.422843	0	0.0794778	0.0547971	-0.230133	-0.133157	0.0397052	0.0752373	1.09021	-0.11256	0.0568918	-2.65882	-0.0390437	-0.114782	-2.99658	0.298424	-0.538545	-0.525009
b2006	yeeW	0			0	0	0.428212	0	0.26352	0.601661	0.96147	0.968466	1.16277	1.15618	1.37728	1.17207	1.04185	1.41528	1.20036	0.589587	-0.718367	-0.0691983	0.0959809	0.201704
b2007	yeeX	0			0	1	-0.0139249	0	1.48554	1.78677	1.22043	1.06724	0.957985	1.11759	0.346079	0.101382	0.613929	0.16842	-0.304704	-0.367574	0.23359	-0.191924	0.0442888	-0.0738912
b2008	yeeA	0			0	0	0.504226	0	0.262563	-0.250651	-0.118577	-0.109466	-0.151146	-0.200449	-0.23521	-0.547874	-1.13199	-1.37817	-0.904241	-0.432157	0.868829	0.623501	0.472019	0.515351
b2009	sbmC	0			0	0	0.505893	0	-1.02244	-0.355641	-0.678895	-0.517024	-0.508862	-0.567631	-0.317171	-0.382051	-0.674558	-0.815416	-0.794715	0.327917	1.37642	1.06624	0.643859	0.811879
b2010	dacD	0			0	0	0.548354	0	0.497343	0.494082	0.511421	0.375304	0.554412	0.513389	0.43592	0.383219	-0.499397	-0.571564	-0.178514	-0.146968	0.222208	0.801413	0.235971	0.360282
b2011	sbcB	0			0	0	2.36997	0	0.777201	0.646925	0.341566	0.272046	0.338423	0.312193	0.204344	0.14837	-0.335335	0.157648	0.309839	0.404617	-0.86604	-0.889506	-0.146773	-0.76934
b2012	yeeD	0			1	0	-0.365466	0	1.16067	0.869729	0.765759	0.243505	0.181563	0.222313	0.219242	-0.161852	-0.800949	-0.171412	-0.0188753	0.2852	-1.83676	-1.15314	-0.235318	-0.841722
b2013	yeeE	0			1	1	-0.0904321	0	1.65717	1.24071	0.836118	0.361781	0.353873	-0.275922	0.197919	0.174609	0.242276	1.05007	0.445683	0.140132	-1.92554	-1.55928	-0.653833	-0.938277
b2014	plaP	0			0	1	-0.800293	0	0.323747	-0.591758	0.318847	0.0529808	0.358147	-0.0656483	0.0594166	0.0529808	0.252986	1.15561	1.72525	1.31817	-0.253219	-0.773426	-0.151478	-0.809009
b2015	yeeY	0			0	0	0.497638	0	-0.246036	0.182251	-0.30633	-0.225325	-0.204923	0.0401117	-0.0619355	-0.145913	-0.164237	-0.313868	-1.03613	-0.701013	0.472741	1.24547	0.459977	1.16365
b2016	yeeZ	0			0	0	0.19818	0	0.414112	0.547219	0.682375	0.561612	0.421264	0.319855	0.357213	0.544644	0.306225	0.116489	-0.391789	-0.0623809	-0.0590387	0.599741	0.337307	0.503919
b2017	yefM	0			2	0	-0.0391018	0	1.1105	1.02579	0.634425	0.310635	0.17777	0.373214	0.129358	-0.00631214	-2.24726	-1.59205	-0.19405	-0.149879	-0.373243	-0.471201	0.02194	-0.21362
b2019	hisG	0			0	8	1.28102	0	2.39419	5.31737	1.36109	0.938617	0.415266	2.2962	0.660472	0.814226	1.74472	2.0359	1.60264	0.815384	-0.14541	2.29109	0.0861911	2.64086
b2020	hisD	0			0	4	0.336565	0	0.958448	4.63051	0.268845	0.11966	0.0392319	1.76502	-0.0900316	0.142472	0.207911	2.18551	1.38014	0.715011	-0.487249	1.70995	0.0204701	1.48685
b2021	hisC	0			0	1	0.171395	0	0.749011	3.91477	0.0597418	-0.25265	-0.388438	-0.276965	-0.762208	-0.522138	-0.0700431	1.25013	0.401547	0.0679138	-0.927747	-0.280256	0.00586934	0.151226
b2022	hisB	0			0	1	0.284591	0	0.763405	2.63968	0.299506	-0.0354821	-0.0472363	-0.153959	-0.361731	-0.179209	-0.661927	0.808845	0.646283	0.275829	-0.611	0.0759328	0.0752744	0.234357
b2023	hisH	0			0	0	-0.0375462	0	0.680427	1.38754	-0.0565864	-0.203549	-0.441028	-0.406629	-0.587892	-0.492566	-0.0953994	0.795447	0.346213	-0.0140843	-0.874423	0.00509964	-0.0384899	0.251608
b2024	hisA	0			0	0	-0.0100118	0	0.696878	0.321636	-0.192913	-0.294271	-0.481368	-0.375849	-0.628151	-0.363939	-0.51971	0.601478	0.422345	-0.0308331	-0.924203	-0.0529139	-0.146185	0.0185728
b2025	hisF	0			0	0	-0.0658273	0	0.776548	0.0325204	0.29275	-0.143351	-0.336116	-0.282118	-0.477075	-0.33224	0.310501	1.03039	0.522442	0.0461098	-0.65993	-0.103257	-0.0667245	-0.016879
b2026	hisI	0			0	0	0.232126	0	0.71827	-0.217181	0.228777	-0.233454	-0.348081	-0.337037	-0.625891	-0.514979	0.278853	0.981022	0.482667	0.0806003	-0.514979	0.278853	0.125261	0.293153
b2027	wzzB	0			0	0	-0.341183	0	0.577742	-0.617603	0.737224	0.460133	0.470645	0.358714	0.0566418	-0.038728	0.313941	0.0333484	0.284413	-0.292085	-0.239033	-0.446023	-0.0590794	-0.495336
b2028	ugd	0			0	0	-0.09526	0	-0.24213	-0.240232	0.260217	0.222937	0.323514	0.312239	0.419427	0.188279	0.0126483	0.508674	0.482397	0.259392	-0.139093	0.536895	0.379034	0.756108
b2029	gnd	0			0	3	0.147388	0	0.908196	-0.0977173	1.69934	1.66007	1.49928	1.36378	1.00165	0.979041	1.78988	0.991796	1.40071	0.889728	0.23449	0.0702159	0.390784	0.250072
b2031	b2031	0			0	0	0.447559	0	-0.347829	0.414723	0.132547	0.267311	0.0712495	0.238412	0.303541	0.0167759	0.42554	0.852823	0.554876	0.430998	-0.196897	0.0288134	0.0887478	0.435757
b2032	wbbK	0			0	0	0.549643	0	-0.285244	0.43477	0.324082	0.216268	0.0503657	0.283501	-0.00384294	-0.326271	-0.270445	0.0801928	0.0359698	0.470267	-0.425905	0.199327	0.112242	0.327882
b2033	wbbJ	0			0	0	0.493469	0	-0.195768	0.42246	0.141232	0.218733	0.253052	0.296228	0.155246	-0.0669447	0.312772	0.558614	0.409354	0.511637	-0.118377	0.269891	0.166459	0.461394
b2034	wbbI	0			2	0	0.626157	0	-0.111581	0.553089	0.684125	0.372973	0.188064	0.404802	0.450118	-0.0671745	-7.58514	-7.71201	0.706987	0.51067	-0.27358	0.172497	0.301567	0.359383
b2035	wbbH	0			0	0	0.794312	0	-0.436671	0.292664	0.4086	0.240149	0.0440609	0.247492	0.149396	-0.340601	-0.101093	0.527185	0.374028	0.387161	0.0545816	0.635088	0.60182	0.642189
b2036	glf	0			0	0	-0.0435743	0	-0.460183	0.354291	0.366421	0.3093	0.00301872	0.253849	0.176504	-0.0225729	-0.303696	0.0155106	0.225719	0.391843	-0.451608	0.171409	0.251113	0.248176
b2037	rfbX	0			0	0	0.847602	0	-0.0150088	0.556295	0.601012	0.599433	0.441264	0.567166	0.550534	0.0537393	0.59502	1.1969	0.766204	0.865407	0.0719576	0.462523	0.565057	0.736087
b2038	rfbC	0			0	0	0.490207	0	-0.202668	0.220178	-0.0444576	0.12303	-0.032543	0.182097	0.0268135	-0.295948	-0.514331	-0.184848	-0.0757221	0.300395	-0.370548	-0.0304693	0.142869	0.220178
b2039	rfbA	0			0	0	0.208644	0	-0.093638	0.0667057	0.16671	0.346144	0.147715	0.201807	0.112172	0.182125	-0.0577282	-0.0485592	0.191052	0.371481	-0.316031	-0.476627	-0.224162	-0.48387
b2040	rfbD	0			0	0	-0.272544	0	0.230663	0.411788	0.410633	0.557417	0.425695	0.418652	0.492328	0.276675	0.0811769	0.57399	0.593311	0.717928	-0.328094	-0.80493	0.0793637	-0.540032
b2041	rfbB	0			0	0	-0.268008	0	0.220021	0.424422	0.514102	0.54171	0.345613	0.408358	0.33492	0.260305	0.273817	1.02749	0.722481	0.548255	-0.00150173	-1.09692	0.112855	-0.909342
b2042	galF	0			1	0	0.110897	0	0.990061	0.697383	1.26385	0.931674	1.41986	1.55458	1.45372	1.26683	-1.18643	-3.01335	1.40124	0.212687	1.2855	0.584484	0.295523	0.147912
b2043	wcaM	0			0	0	0.129925	0	0.401498	-0.0857271	0.391269	0.298775	0.302167	0.491558	0.120868	-0.0356739	-0.304981	-0.0636654	-0.478624	-0.547635	1.15537	-0.160211	0.071326	-0.793339
b2044	wcaL	0			1	0	0.175626	0	0.372849	0.371416	0.401414	0.635345	0.350129	0.507728	0.431522	0.625349	1.47441	0.221244	0.13351	0.262589	-2.67595	0.0360312	0.232095	-0.464118
b2045	wcaK	0			0	1	-0.942735	0	0.246365	0.293386	0.554387	0.363205	0.533652	0.632548	0.480593	0.575127	1.72231	0.942687	0.472279	0.0127505	-0.47255	-0.223727	-0.205292	-0.189894
b2046	wzxC	0			1	0	0.0207717	0	0.196286	0.362097	0.253901	0.473639	0.450971	0.608891	0.640188	0.436478	-0.51617	-0.646261	0.322627	0.0328144	-2.46163	0.428235	-0.0655664	0.0952405
b2047	wcaJ	0			0	0	-0.31465	0	0.12289	0.106053	0.254854	0.294073	0.335408	0.426164	0.215836	0.868459	0.840559	0.855942	-0.142716	-0.155632	0.768771	-0.212466	-0.442326	-0.517686
b2048	cpsG	0			0	1	-0.709883	0	0.443374	0.563531	0.388647	0.680742	0.619805	0.819349	0.0356293	1.78139	1.36696	0.236928	0.406698	-0.0906913	0.133851	0.0900624	-0.0601096	-0.266993
b2049	cpsB	0			0	0	0.0119281	0	0.435178	0.140379	0.296211	0.311613	0.410737	0.404033	-0.090164	0.343447	-0.402641	1.1786	-0.344374	-0.296189	-1.37231	-0.495056	-0.51142	-0.710187
b2050	wcaI	0			0	0	-0.260328	0	0.148851	0.281796	0.0612775	0.201123	0.256847	0.242922	-0.11107	0.365873	1.13374	1.0891	0.458235	-0.0967377	1.14772	-0.343626	-0.440782	-0.480376
b2051	gmm	0			1	0	-0.0857071	0	-0.0304831	0.685474	0.376985	0.695291	0.92444	1.05381	-0.0754971	0.656635	0.616689	0.350954	0.475253	-0.0138224	-2.27586	-0.537017	-0.524552	-0.604042
b2052	fcl	0			1	0	-0.202263	0	-0.0824111	0.651248	0.691101	0.76761	0.820441	0.912866	0.747034	0.538095	1.05113	0.785963	0.58797	0.0492921	-2.92232	-1.19654	-0.722478	-0.735656
b2053	gmd	0			1	1	-0.154125	0	0.0875349	0.628312	0.478489	0.70996	1.12425	0.999584	-3.23058	0.688726	0.99664	2.7922	0.487294	-0.184662	-1.57534	-0.651573	-1.57378	-0.81618
b2054	wcaF	0			0	1	-0.0224453	0	0.28288	1.00674	0.846356	0.973948	1.20636	1.28519	0.0887612	0.615029	2.36079	1.00674	0.848589	-0.137749	-0.557337	-0.716005	-0.807671	-0.462525
b2055	wcaE	0			2	1	-0.279835	0	-0.23205	0.592574	0.796537	0.769429	1.01731	1.16119	1.62089	0.521597	0.924991	1.01907	0.234321	-0.531877	-3.65038	-1.1064	-1.55849	-2.17855
b2056	wcaD	0			3	0	-0.0479355	0	0.0215671	0.602101	0.159522	0.664705	1.0665	1.14018	1.5445	0.443514	-1.38933	-1.85696	-0.16591	-0.384375	-2.87466	-0.654132	-0.705544	-1.74971
b2057	wcaC	0			1	0	-0.614787	0	0.0152631	-0.440406	-0.694955	-0.720469	-0.676718	-0.594284	-0.265756	-0.868049	-0.781239	-0.0519502	-0.274723	0.200851	-2.0501	-0.693133	-1.24948	-0.950586
b2058	wcaB	0			1	0	0.0496631	0	0.0828279	0.643164	0.237842	0.290407	0.465128	0.687274	-1.67355	0.308906	1.11303	0.408243	0.121635	-0.127773	1.52868	-0.370533	-0.349169	-0.115981
b2059	wcaA	0			0	0	0.0267678	0	0.193434	0.67133	0.998242	0.285018	0.634518	0.676232	-0.588549	0.348356	0.738894	-0.0693936	-0.257086	-0.27814	0.220922	0.0972737	-0.733022	0.217408
b2060	wzc	0			1	0	-0.335464	0	-0.0124344	0.365663	0.142543	0.245964	0.460842	0.734873	-0.108415	0.213315	0.633405	1.05392	0.0536646	-0.338331	-2.20438	-0.88681	-0.822555	-1.38756
b2061	wzb	0			0	0	0.0566739	0	0.0223457	0.352734	0.495591	0.590551	0.71025	0.770506	-0.584663	0.0986546	1.56919	0.538698	0.196742	-0.0818767	0.837548	-0.573136	-0.0557849	0.221364
b2062	wza	0			2	4	-1.39288	0	0.485116	0.753134	0.336956	1.18844	1.63955	1.64713	0.638476	1.79407	-0.884904	2.39678	0.789	-0.570552	-2.53985	-2.25965	-1.56153	-0.638449
b2063	yegH	0			0	0	0.0559508	0	0.341947	0.64092	0.511289	0.660108	0.567189	0.549347	0.549347	0.642172	0.422126	0.261601	-0.387307	-0.559995	0.0772397	0.702917	0.271971	0.635518
b2064	asmA	0			0	0	-0.232278	0	0.425347	0.0868631	0.30844	0.364866	0.151945	0.127482	0.0348904	0.011007	-0.0122964	0.315901	-0.35988	0.111971	-0.067702	-0.5405	-0.16541	-0.733375
b2065	dcd	0			0	0	-0.726355	0	0.365868	0.25529	0.504322	0.200765	-0.0281341	-0.089804	-0.051349	0.117823	0.640509	0.528339	0.520382	-0.0698883	-0.13405	-0.771551	-0.634451	-0.814447
b2066	udk	0			0	5	-0.217449	0	1.4637	1.54382	1.32057	1.43656	1.68588	1.84924	1.62467	1.54618	1.39176	1.67698	1.95508	0.432046	0.309518	-0.653649	-0.0992107	-0.780959
b2067	dgcE	0			0	0	-0.0198881	0	-0.804555	-1.13347	-0.24249	-0.306084	-0.477961	-0.449117	-0.671008	-0.826701	-0.561377	-0.786808	-1.32051	-0.710884	-0.888989	-0.580487	-0.610263	-0.654109
b2068	alkA	0			0	0	0.169295	0	0.252769	0.0395373	0.0106132	0.13375	0.048392	-0.0557124	0.00931561	0.324762	-0.0665584	-0.116744	-0.392727	-0.222635	0.376124	0.186861	0.142155	0.397118
b2069	yegD	0			0	0	-0.202538	0	0.352534	0.307394	0.912838	1.06951	1.09185	1.28295	0.990973	1.08258	1.39867	0.982905	1.03134	0.739556	0.84669	1.05756	1.28399	1.35721
b2070	yegI	0			0	0	-0.283758	0	0.487325	0.709601	0.43229	0.326267	0.405688	0.362013	0.326267	0.343395	0.189753	0.174814	0.181979	0.320299	0.262257	0.306907	0.168634	0.371656
b2071	yegJ	0			0	0	0.33137	0	1.01529	1.05688	1.40496	1.09178	0.903824	0.748257	0.485111	0.578298	0.724187	0.560174	0.362365	0.294075	1.14523	0.474012	0.212903	0.137913
b2072	yegK	0			0	0	-0.0802912	0	0.205961	-0.0452764	0.0343241	-0.00474522	-0.00474522	0.195931	-0.207206	-0.0727884	-0.107703	-0.165783	-0.329296	-0.509823	0.0285435	-0.231817	-0.473343	-0.667407
b2073	yegL	0			0	0	0.509183	0	-0.966959	-0.614638	-0.567419	-0.581477	-0.42933	-0.387727	-0.365494	-0.531501	-0.672278	0.233268	-0.222936	-0.316575	-0.666425	0.276915	-0.227924	-0.0204942
b2074	mdtA	0			0	0	0.48101	0	0.247799	0.148591	0.668728	0.727645	0.710036	0.595361	0.676265	0.814504	1.33008	0.675315	0.331807	0.294099	1.02354	1.18161	0.543064	1.14508
b2075	mdtB	0			0	0	-0.140325	0	-0.570213	-0.711876	-0.431601	-0.314201	-0.258693	-0.110311	-0.312957	-0.189202	0.00412952	-0.0552605	-0.512833	-0.345913	0.0834614	0.499988	0.288113	0.497884
b2076	mdtC	0			0	0	-0.353508	0	-0.718685	-0.368576	-0.780652	-0.252151	-0.297377	-0.233192	-0.504902	-0.231469	-0.87087	-0.293349	-0.55151	-0.565908	-0.790295	0.260482	-0.036499	0.473085
b2077	mdtD	0			0	0	0.336158	0	-0.290443	-0.0434213	0.35992	0.435641	0.192466	0.404083	0.425992	0.521913	0.66554	0.439091	-0.214949	0.00792009	0.819159	1.00629	0.41233	0.732163
b2078	baeS	0			0	0	-0.237208	0	-0.264127	-0.0849282	-0.186824	0.196271	0.135113	0.0873746	-0.0910905	0.246893	0.196271	0.232946	-0.238632	-0.27018	-0.0862269	0.278617	0.2159	0.339777
b2079	baeR	0			0	0	0.165232	0	0.908724	0.682856	0.716622	0.806794	0.754876	0.68199	0.696022	0.69411	0.619761	0.495818	0.335057	-0.263842	0.260017	0.442841	0.211598	0.297386
b2080	yegP	0			1	0	0.282073	0	-1.19987	-1.16558	-1.23008	-1.10514	-0.994386	-0.964653	-0.945463	-1.52786	-0.791591	-1.26552	-2.06486	-1.34066	0.265646	0.187901	0.0544077	0.462101
b2081	yegQ	0			0	0	-1.22916	0	0.0854333	-0.0958202	1.13989	1.26855	1.28998	0.917566	1.37939	1.27975	1.58442	1.47475	1.32766	0.941531	0.92149	0.143301	0.768753	0.321802
b2082	ogrK	0			0	0	0.104795	0	0.381751	-0.0487291	0.375653	0.262808	0.252448	0.0293363	-0.192501	-0.0789146	0.196631	-0.706232	-0.344455	-0.224556	-0.137231	0.0232853	0.231426	0.53254
b2084	b2084	0			0	0	0.0795052	0	0.312123	0.502018	0.522634	0.400649	0.357492	0.249704	0.198948	-0.198488	0.131925	-0.431947	-0.160204	-0.129049	0.493366	0.348278	0.159154	0.266586
b2085	yegR	0			0	0	1.20339	0	-0.0920348	0.131551	0.75078	0.177045	0.171729	-0.11399	-0.171535	-0.510356	-0.061338	-0.828032	-0.241007	0.22216	0.953476	1.00151	0.741251	1.28727
b2086	yegS	0			2	0	0.45877	0	-0.400212	-0.736281	0.218055	0.175926	0.134964	0.164886	0.351155	0.0463224	-6.80528	-6.9804	-1.01773	-0.766386	1.27043	0.745559	0.51259	0.357178
b2087	gatR_1	0			2	0	-0.0931965	0	-0.16121	-0.289852	-0.15845	-0.259915	-0.405125	0.0273399	-2.56309	-1.26279	-0.915429	-1.17231	0.624714	-0.0220001	-2.41609	-1.57818	-0.397832	-0.4156
b2090	gatR_2	0			6	0	0.0597863	0	-1.81948	-1.9076	-1.91659	-2.14159	-2.06552	-2.06999	-0.334907	-0.664985	-1.02074	0.777517	1.03693	0.674724	-0.84061	-0.404927	-0.455477	-0.645084
b2095	gatZ	2	3, 6	ArcA, Sigma70$-1, 1; CRP, Sigma70$1, 1	8	0	-0.0274119	0	-4.56506	-4.23775	-4.73789	-4.83331	-4.97228	-4.41541	-0.505193	-1.1391	-3.61114	-2.8088	0.533891	0.223785	-0.267885	-0.896645	-0.0655745	-0.992956
b0118	acnB	2	3, 6	ArcA, Sigma70$-1, 1; CRP, Sigma70$1, 1	2	0	-0.332597	0	-1.29632	-2.47985	-0.567407	-0.54487	-0.567407	-0.723116	-0.783475	-0.485324	-0.402032	-0.0634878	0.475712	0.286132	-2.1076	-1.1037	-1.03552	-1.0589
[truncated: 2,210 more rows]

## Sheet: 2) DEGs_clustering_1
Blattner	Gene	Cluster	-18	-0.5	0.5	2.5	4.5	6.5	8.5	9.5	10.5	11.5	13.5	15.5	17.5	19	20.5	24	25	26
b0018	mokC	1	0.0172639	0	-1.90334	-1.34958	-1.95177	-1.76837	-1.84998	-1.70777	-1.71329	-1.62309	-1.08529	-0.825096	-0.696013	0.184639	-0.144212	0.0318313	-0.153433	0.16083
b0030	rihC	1	0.185019	0	-1.64934	-1.97575	-1.41834	-1.49855	-1.54008	-1.56993	-1.69333	-1.50721	-0.698324	-0.657369	-0.30436	0.383182	-0.733251	-0.613802	-0.607986	-0.458639
b0043	fixC	1	0.0700275	0	-0.229232	-1.2742	-1.31701	-1.59365	-1.48781	-1.48111	-0.841935	-1.2852	-0.315166	-0.817137	-0.257613	0.0403296	-1.19914	-0.787953	-0.729802	-0.647411
b0048	folA	1	0.198094	0	-1.59927	-1.63525	-1.45594	-1.41479	-1.35697	-1.21918	-1.00188	-1.05058	-1.35593	-0.581061	-0.343385	-0.0595344	0.0526182	0.291823	-0.188505	0.117971
b0061	araD	1	0.0757407	0	-1.68702	-2.12105	-1.97775	-1.73731	-1.60417	-1.57599	-4.5203	-1.32881	-1.02546	-0.990587	-0.607179	0.282593	0.104403	0.686599	0.231604	0.74343
b0062	araA	1	0.549629	0	-2.22205	-2.18144	-2.25359	-1.90209	-2.06448	-1.91463	-2.32524	-1.6674	-1.05232	-1.01104	-1.0584	0.330381	0.666489	0.91478	0.226267	1.10841
b0063	araB	1	0.469515	0	-2.95764	-3.29779	-3.451	-3.15942	-3.11219	-3.16986	-2.74074	-2.22413	-1.54203	-1.44699	-1.34242	0.13152	0.0245652	-0.0820709	-0.32589	0.33818
b0065	yabI	1	0.269221	0	-1.49293	-2.321	-1.19822	-0.948652	-0.753614	-1.03674	-0.802899	-0.548773	-1.31213	-0.832603	-1.07199	-0.663548	-0.748983	0.403124	-0.00653249	0.196998
b0162	cdaR	1	-0.494603	0	-2.68451	-2.52202	-2.28369	-2.1011	-2.05093	-1.96316	-1.7211	-1.53599	-0.997471	-0.884893	-0.45525	0.730754	-0.292424	-0.429434	-0.335233	-0.433568
b0221	fadE	1	0.30794	0	-3.2559	-3.98203	-3.02725	-2.65341	-2.5998	-2.55857	-1.91793	-2.19592	-2.80103	-1.46145	-1.50982	-0.671891	0.725736	0.9992	0.393221	0.862643
b0250	ykfB	1	0.472705	0	-0.49601	-2.25444	-1.98992	-1.90205	-1.79248	-1.93664	-1.81464	-2.02764	-2.06166	-2.39378	-1.24047	-0.566355	-0.0414665	-0.0892347	-0.491493	-0.132637
b0251	yafY	1	0.456854	0	-0.275184	-2.43236	-2.66594	-2.69643	-2.79123	-2.87313	-3.19043	-3.01396	-2.26454	-2.49819	-1.20369	-0.563863	-0.728215	-1.39342	-1.6477	-1.03941
b0268	yagE	1	-0.27675	0	-3.68123	-4.01334	-3.9772	-4.12309	-3.94173	-4.03293	-2.735	-2.93848	-1.92329	-1.20274	-0.789314	-0.0676662	-0.142193	-0.461036	-0.49458	-0.265466
b0269	yagF	1	-0.61783	0	-3.22941	-3.51788	-3.61651	-3.41707	-3.54512	-3.49476	-3.43679	-2.89872	-2.58084	-1.79146	-1.09467	-0.244082	-1.00082	-0.483335	-0.455625	-0.532315
b0305	rclR	1	0.569629	0	-1.62569	-1.86939	-1.3019	-1.22211	-1.07533	-1.25378	-1.0168	-1.0501	-0.168585	-0.619662	-0.635331	0.477756	1.42465	-0.0916486	-0.223448	-0.409361
b0306	ykgE	1	0.0959604	0	-1.46441	-0.555688	-2.04231	-2.40757	-2.30992	-2.3451	-1.54165	-2.60819	-1.79125	-1.22189	-0.854182	-0.513006	-0.70733	-1.93037	-1.22541	-1.3164
b0317	yahC	1	1.61136	0	-2.02787	-2.0177	-1.91214	-1.87141	-2.15776	-2.30121	-1.29894	-1.3154	-0.852745	0.0709744	-0.230784	0.873826	0.623983	1.5725	-0.232996	1.09667
b0328	yahN	1	-0.125405	0	-2.37633	-2.60733	-2.36295	-2.50977	-2.42785	-2.47894	-1.45838	-1.4656	-0.750821	-0.022855	-0.506531	-0.56039	-0.349498	-0.161391	-0.816127	-0.415925
b0330	prpR	1	0.175038	0	-2.79229	-3.18168	-1.83945	-1.13612	-1.05635	-1.53986	-0.286523	-0.251176	-0.625931	-1.58228	-0.775229	1.64208	-0.319272	-0.188025	-0.748789	-0.354607
b0331	prpB	1	-0.320157	0	-6.27103	-6.30819	-7.13161	-7.35013	-7.61749	-7.43019	-6.8955	-6.56274	-6.09823	-5.93725	-5.76234	-5.34153	-0.949511	-0.785209	-1.32654	-1.62915
b0333	prpC	1	1.28594	0	-3.7586	-4.4928	-4.6594	-5.01865	-4.99121	-5.09679	-4.02146	-4.40072	-7.47219	-7.47058	-3.34923	-3.18462	1.83761	1.03491	-1.11676	0.940388
b0334	prpD	1	0.224996	0	-4.00045	-5.09011	-5.18754	-5.59455	-5.52515	-5.32936	-5.75249	-4.82136	-3.6394	-3.64278	-4.16607	-3.37594	2.18976	0.19844	-0.757921	0.492215
b0335	prpE	1	-0.00656598	0	-3.76677	-4.27266	-4.29041	-4.16745	-4.20261	-4.24066	-4.08612	-3.99426	-3.17764	-3.35338	-3.52298	-2.93709	3.54574	-0.349998	-0.759469	-0.225229
b0343	lacY	1	0.334104	0	-0.81801	-1.35829	-1.14956	-1.05312	-1.1726	-1.42859	-1.14375	-0.995501	-1.71185	-0.759488	-1.19017	-0.689505	0.326101	0.241678	0.0305818	0.357097
b0346	mhpR	1	0.280053	0	-3.02056	-4.52331	-2.12218	-2.03315	-1.57632	-2.89623	-0.798197	-0.989392	-0.627393	0.393985	-0.223783	-0.405875	0.184386	-0.395802	-0.273016	0.0564871
b0380	yaiZ	1	0.423387	0	-1.9289	-2.3905	-2.14121	-2.2848	-2.17554	-2.30393	-1.32424	-1.85068	-1.83636	-0.566955	-0.17953	0.0109239	-0.888803	-1.01886	-0.867241	-1.11627
b0390	aroM	1	-0.0440051	0	-1.85599	-0.857231	-1.38092	-1.19251	-1.08373	-0.737167	0.155095	-0.372382	0.201347	0.859418	0.149041	-0.28365	0.446734	-0.351197	0.073993	-0.442845
b0440	hupB	1	-0.258741	0	-0.763989	-1.41818	-1.13069	-1.26372	-1.13934	-1.27668	-1.32832	-1.28164	-1.84477	-1.1567	-0.69321	0.0328489	-0.63462	-0.177004	-0.287131	-0.363618
b0443	fadM	1	0.16777	0	-2.14558	-2.34914	-2.19133	-2.09213	-2.05057	-1.67734	-1.85818	-2.23212	-1.80335	-1.63423	-1.78228	-0.27287	1.15862	1.03128	0.586471	0.708971
b0478	ybaL	1	-0.291267	0	-0.119848	-0.756028	-1.02876	-1.10962	-1.35245	-1.21953	-1.13837	-1.24695	-0.734651	-1.5031	-2.04403	-0.944578	-0.674497	-0.441426	-0.734651	-0.549569
b0479	fsr	1	-0.201248	0	0.874057	-0.789477	-0.493299	-1.20339	-1.53363	-1.7178	-1.67892	-1.81903	-1.57451	-1.99389	-1.89307	-1.60655	-1.13499	-1.26086	-0.729148	-1.10042
b0544	ybcK	1	1.10751	0	-2.59686	-2.63404	-2.85177	-2.87492	-2.70547	-2.55762	-4.68914	-2.90984	-4.37647	-4.67947	-3.43496	-0.91253	0.674264	2.34722	0.919286	1.73401
b0598	cstA	1	-0.139562	0	-4.91491	-6.54454	-5.82513	-5.80181	-5.98213	-6.01557	-4.74415	-4.89664	-11.7214	-11.9943	-1.58052	-0.412746	-1.01168	-1.22465	-1.02923	-1.25806
b0651	rihA	1	-0.215696	0	-3.8002	-3.26287	-3.26117	-3.35876	-3.30313	-2.94536	-1.06654	-1.99236	0.184317	0.971147	1.60432	1.24375	-0.391783	-0.819054	-0.308196	-0.57587
b0653	gltK	1	0.0761319	0	-1.00425	-0.946896	-0.906751	-0.991432	-1.23974	-1.09962	-1.37489	-1.7323	-1.2177	-0.441522	-0.174517	0.505429	-1.07209	-0.56044	-0.771598	-0.455713
b0654	gltJ	1	-0.0779768	0	-0.959519	-1.61359	-0.924297	-1.13305	-1.0774	-1.04229	-1.31264	-1.22528	-0.69534	0.00632057	-0.220366	0.179504	-1.03102	-0.790593	-0.842845	-0.692814
b0655	gltI	1	0.233265	0	-0.974622	-1.71851	-1.16978	-1.0759	-1.19635	-1.09314	-1.28575	-1.35014	-2.31553	-1.1166	-0.4373	0.217891	-1.93197	-0.4373	-0.173431	-0.127427
b0679	nagE	1	-0.121418	0	-2.93838	-3.6668	-3.49524	-3.40989	-3.60507	-3.65704	-3.33732	-3.44215	-3.31631	-2.6113	-1.82146	-0.706145	-0.477698	0.100208	-0.121418	0.24579
b0763	modA	1	0.292853	0	0.270446	-2.55059	-3.46029	-3.67229	-3.67845	-3.88235	-3.61426	-3.51283	-3.31965	-2.42757	-1.38724	-0.48376	-1.18521	-1.45129	-1.31796	-0.974454
b0764	modB	1	-0.199395	0	0.628049	-2.1122	-2.75109	-2.91783	-2.90925	-2.96795	-2.8852	-2.70957	-1.75354	-2.25676	-1.34146	-0.73714	-0.866091	-1.49198	-1.83804	-1.46002
b0765	modC	1	-0.408857	0	0.430512	-1.7826	-2.39034	-2.43805	-2.52643	-2.53285	-2.57731	-2.48523	-2.0186	-2.0267	-1.24992	-0.412749	-1.2833	-1.64295	-1.3455	-1.48315
b0770	ybhI	1	-0.0149468	0	-1.17028	-1.32303	-1.0089	-0.881962	-0.987748	-1.15906	-1.70587	-1.2809	-0.6524	-0.963591	-0.763111	-0.581582	0.110382	-0.521875	-0.175697	0.265749
b0791	ybhQ	1	0.557858	0	-4.59569	-4.839	-4.61876	-4.47565	-4.48087	-4.4859	-2.77579	-3.23716	-2.33165	-0.851914	-1.13898	-0.302777	0.202337	0.209917	0	0.153634
b0803	ybiI	1	0.275874	0	-1.42183	-1.36797	-1.44484	-1.43823	-1.52607	-1.37112	-1.1408	-1.10424	-0.815056	-1.1501	-2.0057	-0.0222841	0.288629	0.702258	0.206995	0.487654
b0810	glnP	1	-0.0423381	0	-1.25097	-1.62733	-1.8288	-1.66587	-1.73201	-1.55988	-1.73312	-1.6559	-1.4719	-1.02883	-0.433072	0.259464	-0.54976	-0.824927	-0.382703	-0.877176
b0811	glnH	1	-0.161096	0	-1.48701	-2.19034	-2.70306	-2.64263	-2.65345	-2.40479	-2.62605	-2.75704	-2.06378	-2.1016	-1.3228	-0.125693	-0.585236	-0.836212	-0.549625	-0.678339
b0816	yliL	1	0.102734	0	-0.908398	-1.56662	-1.0385	-1.23319	-1.39236	-1.64383	-1.51503	-1.34732	-0.924364	-1.10972	-1.16066	-0.87832	-1.0512	0.194379	-1.19616	0.00147848
b0854	potF	1	0.262074	0	-1.79993	-2.84917	-1.19017	-1.13891	-1.44243	-1.61245	-1.32756	-1.28586	-1.26031	-1.04476	-1.18435	-0.927255	-0.199705	0.295904	0.0469967	0.230141
b0856	potH	1	0.00580358	0	-1.8847	-1.87054	-1.05467	-1.06476	-1.29672	-1.0583	-1.4512	-1.51811	-2.61754	-2.25884	-1.14102	-0.911507	-0.492978	0.320808	0.111665	0.153522
b0857	potI	1	0.0813918	0	-1.62218	-1.18635	-1.05843	-0.848884	-0.908472	-0.800573	-0.837196	-0.655081	-0.522047	-0.922345	-0.265802	-0.28082	-0.0792097	0.805576	0.177189	0.562742
b0880	cspD	1	0.169888	0	-2.51147	-3.32466	-2.67056	-2.46867	-2.29235	-2.50256	-1.76069	-2.19374	-2.26473	-1.26413	-1.02105	-0.443355	-0.305617	-0.175758	-0.0647064	-0.132896
b0899	ycaM	1	0.347967	0	-3.55853	-3.09734	-2.54772	-2.53858	-2.63673	-2.62249	-2.29818	-2.46857	-2.32995	-1.9085	-1.28583	0.155555	0.615986	-0.0292515	0.0353036	-0.172339
b0929	ompF	1	-0.114444	0	-0.99426	-0.946786	-0.911046	-1.38516	-1.93159	-2.37525	-2.4314	-2.8585	-2.70007	-1.12579	0.0766063	-0.218684	-2.43806	-1.59462	-1.11388	-1.37964
b1002	agp	1	0.541373	0	-2.81902	-2.00142	-1.85022	-1.70107	-1.54092	-1.52706	-1.11131	-1.41889	-1.19423	-1.01363	-0.431557	0.463822	0.677434	0.845026	0.378879	0.9615
b1015	putP	1	-0.476925	0	-0.975675	-1.74648	-1.57914	-1.73281	-1.84715	-1.88372	-2.02382	-1.77934	-1.50592	-1.47129	-1.22148	-0.0425586	-1.26271	-0.905201	-0.778534	-0.87409
b1070	flgN	1	-0.509478	0	0.0445563	-3.00559	-4.76723	-5.57501	-5.6775	-5.72658	-5.57386	-5.45147	-5.42251	-4.79301	-1.88272	-0.691409	-1.761	-1.78269	-1.98324	-1.7652
b1071	flgM	1	0.166132	0	-0.870057	-2.74144	-4.80925	-5.3757	-5.50532	-5.51749	-5.4233	-5.20301	-5.16376	-4.22199	-1.60337	-0.728785	-1.18139	-1.84206	-2.02658	-1.94571
b1072	flgA	1	-0.499289	0	-0.0736177	-4.3307	-4.8559	-5.29933	-5.37598	-5.36539	-4.07591	-3.74525	-3.57394	-2.2385	0.559134	0.721677	-1.70563	-2.18959	-1.52849	-1.82252
b1073	flgB	1	-0.372286	0	-0.582956	-5.34046	-6.83918	-8.12424	-8.62834	-8.75995	-5.06214	-4.52832	-5.53159	-3.06006	-0.200021	0.0638432	-2.2466	-2.5317	-1.97353	-2.32076
b1074	flgC	1	-0.83817	0	-0.438357	-5.07924	-6.3834	-7.66869	-8.26856	-8.37606	-4.7687	-4.36974	-4.91453	-3.0377	0.0690454	0.159112	-1.94158	-2.30086	-1.54926	-1.88352
b1075	flgD	1	-0.280596	0	-0.605752	-5.05801	-6.47843	-7.60797	-8.19873	-8.39192	-5.94237	-4.68293	-4.495	-2.94221	-0.134635	0.0982558	-1.79822	-2.46061	-1.71784	-2.12637
b1076	flgE	1	-0.692469	0	-1.20097	-5.33664	-6.53456	-7.51977	-7.7741	-7.85411	-5.14392	-4.86088	-4.38074	-3.4906	-0.524106	-0.24821	-2.24933	-2.80239	-1.70221	-2.42571
b1077	flgF	1	-0.270777	0	-1.22354	-5.27885	-6.54359	-7.2236	-7.62741	-7.5308	-5.16649	-4.65719	-4.39372	-3.70495	-0.373123	-0.23418	-2.38148	-2.35802	-1.86263	-2.0428
b1078	flgG	1	-0.516989	0	-1.40121	-5.08003	-6.10766	-6.86776	-7.1448	-7.07837	-4.94811	-4.67799	-4.18673	-3.2974	-0.14269	-0.0332728	-2.32825	-2.27442	-1.89641	-2.01118
b1079	flgH	1	0.267417	0	-0.935332	-4.74525	-5.7783	-6.33728	-6.58741	-6.43412	-4.76784	-4.34933	-4.58824	-3.38145	-0.243688	-0.217966	-2.22529	-1.95156	-1.7792	-1.85086
b1080	flgI	1	0.0685056	0	-0.999565	-4.55629	-5.59522	-5.92555	-6.35391	-6.26391	-4.68123	-4.37667	-4.76125	-3.63442	-0.363459	-0.0802974	-2.47646	-2.03472	-1.97301	-1.90386
b1081	flgJ	1	-0.507302	0	-1.06596	-4.6208	-6.19047	-5.98305	-5.75183	-5.69033	-4.68372	-3.98509	-9.13886	-9.50688	-0.5376	-0.177932	-2.85779	-2.36043	-1.95639	-2.60235
b1082	flgK	1	0.312537	0	0.490458	-3.21387	-5.83834	-6.57185	-6.75197	-7.00898	-6.43342	-6.14551	-5.50697	-5.0331	-1.69422	-0.754767	-1.63406	-2.08241	-2.21995	-1.82307
b1083	flgL	1	0	0	0.436008	-3.15936	-4.86857	-5.64851	-5.84621	-5.84935	-5.78468	-5.52822	-5.57809	-5.36895	-1.56491	-0.950666	-1.40209	-1.80796	-1.83871	-1.48107
b1101	ptsG	1	-0.496124	0	-1.99659	-0.868581	-2.29971	-2.23029	-2.15393	-2.2672	-1.48936	-1.93439	-1.90977	-1.03716	-0.738202	-0.677166	-0.064125	-0.284823	0.0858822	-0.491993
b1111	comR	1	0.309017	0	0.557064	-0.060717	-0.268161	-0.854969	-1.17765	-1.49343	-1.94903	-2.06088	-1.88963	-2.5373	-2.76399	-2.07526	-1.35209	-1.36349	-1.52293	-1.27974
b1166	ariR	1	-0.0832217	0	-1.22753	-4.4394	-2.95612	-3.14454	-3.22033	-3.97276	-3.85631	-3.94443	-3.36291	-3.63422	-4.14144	-3.15177	0.666583	0.86369	0.79857	0.630976
b1167	ymgC	1	-0.11094	0	-1.24369	-5.30506	-3.42966	-3.78973	-4.08248	-5.09208	-4.68457	-4.74245	-4.18416	-5.5142	-5.23981	-4.01933	0.734074	1.03732	1.07062	0.897461
b1194	ycgR	1	0.209244	0	0.626262	-3.23708	-4.60365	-5.80872	-6.49901	-7.06656	-6.75946	-6.18902	-5.56314	-4.78017	-0.504391	0.0728309	-0.53	-1.67367	-1.68455	-1.5682
b1197	treA	1	0.590093	0	-2.39189	-2.4126	-1.68715	-1.36645	-1.38776	-1.88098	-1.47405	-1.3433	-0.656883	-1.20469	-1.96102	-0.350115	0.664462	0.611353	0.254125	0.594444
b1205	ychH	1	0.212223	0	-3.38334	-3.76322	-3.19705	-2.92728	-2.93964	-2.9306	-1.15349	-1.40118	-0.793576	-0.371198	-0.475988	0.271159	0.03586	0.681216	-0.0510699	0.523718
b1243	oppA	1	0.0214787	0	-2.02897	-1.39051	-0.898355	-1.31476	-1.66144	-1.82981	-2.16835	-2.25783	-1.75508	-2.1186	-1.10392	0.170227	-0.880848	-0.804586	-0.453674	-0.621643
b1244	oppB	1	-0.121664	0	-2.07591	-2.6181	-0.994363	-0.903333	-1.23447	-1.19949	-1.45506	-1.4933	-1.64872	-0.972442	-0.480943	0.528836	-1.00889	-1.0378	-0.37803	-0.88292
b1245	oppC	1	0.0600158	0	-1.78836	-2.01523	-0.62071	-0.922188	-1.05274	-1.16787	-1.12357	-1.32922	-1.26268	-1.26851	-0.45955	0.57606	-0.58426	-0.564831	-0.141998	-0.295821
b1246	oppD	1	0.053227	0	-2.26845	-1.67712	-1.31782	-1.19097	-1.4538	-1.49636	-1.6407	-1.75703	-1.92226	-1.32799	-0.982341	0.1769	-1.8457	-0.614545	-0.290451	-0.282492
b1247	oppF	1	-0.131566	0	-2.0813	-1.28008	-0.825377	-0.963036	-1.23536	-1.32831	-1.44647	-1.72975	-1.64878	-1.54117	-0.872837	0.127449	-0.897772	-0.12215	-0.248622	-0.174133
b1296	puuP	1	-0.0958952	0	-3.23051	-3.88589	-3.30601	-3.47831	-3.37238	-3.44707	-3.35505	-3.51769	-3.16717	-3.25337	-3.18798	-1.34037	1.71166	0.493043	0.310584	0.22645
b1297	puuA	1	-0.163109	0	-3.39705	-2.84484	-2.50017	-2.5638	-2.54992	-2.66111	-2.06769	-2.43745	-2.37307	-2.66435	-2.59427	-0.321322	2.12173	0.217411	0.0515786	-0.223058
b1298	puuD	1	-0.0447592	0	-3.12607	-4.85169	-2.70875	-3.05109	-3.05524	-3.76089	-2.49816	-3.11973	-6.75869	-6.70472	-3.25181	-0.758453	2.40487	0.532241	0.603253	-0.30952
b1299	puuR	1	0.286017	0	-1.50386	-2.7009	-1.85672	-1.8772	-1.88454	-1.85109	-1.53826	-1.80684	-2.20234	-1.89977	-2.17593	-0.534161	1.98722	0.796627	0.293406	0.0288599
b1300	puuC	1	-0.286356	0	-3.13234	-2.67535	-2.56479	-2.38023	-2.49192	-2.58886	-2.20853	-2.52869	-1.91354	-2.9197	-3.01574	-0.124878	3.37884	0.487887	0.263651	0.0474067
b1302	puuE	1	-0.20279	0	-3.26041	-1.94688	-2.95888	-2.83971	-2.94148	-2.76207	-2.57452	-2.72791	-2.28132	-3.48816	-3.11	-0.484074	3.50753	0.74728	0.179567	0.202979
b1329	mppA	1	-0.130768	0	-1.47383	-2.67341	-1.72343	-1.71834	-1.98271	-2.46393	-1.81844	-2.04147	-2.09312	-1.82248	-1.46476	0.486667	0.391641	-0.311771	0.159388	-0.418054
b1338	abgA	1	0.242211	0	-0.479117	-1.84728	-1.3347	-1.29841	-1.13957	-1.46283	-1.51295	-0.869189	-0.89082	-0.570108	-0.298769	-0.246118	-0.0414089	0.0853028	-0.175783	-0.0305563
b1339	abgR	1	-0.208773	0	-0.622821	-2.70516	-2.21621	-2.41897	-2.2979	-2.35992	-1.22947	-1.69749	-0.742016	0.0689561	-0.106775	-0.210799	-0.325651	-0.953805	-0.578805	-1.13757
b1345	intR	1	0.559177	0	-0.480254	-1.51755	-1.30129	-1.47521	-1.59599	-1.51339	-1.52678	-1.66979	-1.2512	-1.42422	-1.70457	-1.04159	0.252575	0.534668	-0.225345	0.210266
b1376	uspF	1	-0.0990543	0	-2.10109	0.0627621	-2.13346	-2.15345	-2.32121	-1.74545	-1.75188	-2.03747	-1.55837	-1.02765	-0.653084	-0.0690454	0.426141	-0.19319	-0.378821	-0.188917
b1377	ompN	1	0.363258	0	-0.934055	-1.93323	-1.28317	-1.26764	-1.15085	-1.15234	-1.41508	-1.64047	-0.935178	-1.38297	-0.607075	-0.168641	-0.178498	0.224804	-0.0500817	0.14803
b1384	feaR	1	0.209393	0	-3.58186	-5.67524	-3.75516	-3.77244	-3.72667	-4.90363	-2.43075	-3.4447	-7.73151	-8.00984	-1.71063	-0.84175	-0.393586	-0.172468	-0.122072	-0.645973
b1388	paaA	1	0.215278	0	-2.60922	-2.62885	-2.71817	-2.55942	-2.37252	-2.43852	-0.6907	-1.45101	-0.814162	0.553591	1.4786	1.2157	0.634097	0.667478	0.941807	0.84412
b1389	paaB	1	0.0582888	0	-1.81746	-2.17126	-1.8713	-2.02477	-1.78705	-1.78865	-2.63985	-1.5913	-0.956734	-0.461767	0.675063	1.04091	0.197323	0.69238	0.863315	0.871809
b1390	paaC	1	-0.0730106	0	-2.07781	-2.14953	-1.97691	-2.17872	-2.06753	-1.40843	-1.79676	1.40024	-1.62009	-0.436313	0.274684	0.806725	0.591195	0.604869	0.825926	0.709301
b1391	paaD	1	-0.544045	0	-1.37307	-1.67942	-1.56495	-1.40332	-1.39987	-1.48049	0.17317	-0.9504	-0.42455	-0.508724	0.0666072	0.326009	0.423869	0.314246	0.676713	0.522984
b1397	paaJ	1	0.0245164	0	-4.16633	-4.14281	-3.0255	-2.75404	-2.52561	-2.75335	-1.39017	-1.38859	-0.423682	0.415043	-0.18392	-0.169087	-0.693807	-0.625213	-0.521161	-0.106089
b1398	paaK	1	0.345278	0	-3.34272	-3.57254	-3.00771	-2.96221	-2.83635	-2.72586	-2.40175	-2.48428	-3.31852	-1.85675	-0.82279	0.611848	-0.623764	-0.0827542	-0.0284008	0.211724
b1415	aldA	1	-0.0785732	0	-6.83221	-8.10606	-7.91151	-7.78833	-7.76408	-7.72938	-3.27376	-3.91549	-3.40573	-1.84974	-1.17322	-0.355284	-0.699426	-0.843287	-0.126073	-0.590628
b1420	mokB	1	0.10846	0	-0.687624	-2.07045	-1.93111	-2.90824	-3.25655	-3.48372	-3.17684	-3.5128	-7.3384	-6.97989	-1.93855	-1.32709	-0.848409	-1.06986	-0.781496	-0.884178
b1421	trg	1	-0.260039	0	-2.6198	-6.4071	-6.58177	-6.57691	-6.70983	-6.76187	-6.74409	-6.71446	-5.65637	-6.09568	-2.81202	-1.27645	-1.41601	-1.83299	-2.07759	-1.35762
b1423	ydcJ	1	0.333307	0	-4.86214	-5.12192	-4.72149	-4.57681	-4.53964	-4.79431	-3.53792	-3.85078	-2.49978	-2.41985	-2.32718	-0.325916	0.485718	0.598678	0.310156	0.650498
b1440	ydcS	1	0.537576	0	-5.72715	-6.13453	-6.13155	-5.86628	-5.94096	-6.01726	-4.81702	-5.17259	-4.48888	-4.16042	-3.62638	-0.916162	0.23715	0.317914	-0.253917	0.20851
b1441	ydcT	1	0.736003	0	-4.97456	-5.15084	-4.68484	-4.56359	-4.6996	-4.69062	-3.5704	-3.91791	-3.4211	-3.2147	-2.68126	-0.321414	0.973449	0.587444	-0.204384	0.435319
b1442	ydcU	1	-0.130609	0	-3.8876	-3.9308	-3.80708	-3.76538	-3.77668	-3.78724	-3.24123	-3.4511	-3.14053	-2.57405	-2.57473	-0.646522	0.656321	0.13946	-0.0502622	-0.00426949
b1443	ydcV	1	0.254323	0	-5.08201	-5.04457	-4.65886	-4.76014	-4.66629	-4.61433	-3.44581	-3.88788	-3.12194	-2.38989	-2.3011	-0.4369	0.831262	0.255862	0.0757319	0.263448
b1444	patD	1	-0.114001	0	-3.01576	-5.22407	-5.2041	-4.81046	-4.96026	-4.89861	-3.95097	-4.18801	-5.03689	-4.06554	-2.6342	-0.493502	0.524801	0.208878	0.116937	0.0922922
b1462	yddH	1	0.540463	0	-1.97564	-1.61239	-1.61662	-1.47762	-1.42038	-1.4921	-1.14841	-1.31988	-1.4008	-1.35814	-2.21834	-0.716821	0.518237	0.478268	0.198221	0.236386
b1483	ddpF	1	0.646022	0	-2.8687	-2.78878	-2.76485	-2.62691	-2.68327	-2.69241	-2.06955	-2.56266	-2.46357	-2.25153	-1.70985	0.0453133	0.837613	0.853219	0.496078	0.671548
b1484	ddpD	1	-0.227266	0	-3.06194	-2.94235	-3.02108	-2.90862	-2.91485	-2.8697	-2.15952	-2.66324	-2.12486	-1.69719	-1.51911	-0.0854779	0.627388	0.582989	0.556599	0.631705
b1485	ddpC	1	-0.400774	0	-2.26021	-2.24703	-2.07792	-2.13966	-2.08997	-2.0726	-1.75262	-1.64211	-1.48755	-0.944688	-1.02062	0.557059	1.23906	0.875186	0.859172	0.704646
b1486	ddpB	1	-0.20168	0	-2.6662	-2.56881	-2.36778	-2.41323	-2.34644	-2.24514	-1.68149	-1.97784	-3.16996	-3.47189	-1.24483	0.58798	1.42978	1.11666	0.701326	0.638132
b1487	ddpA	1	0.253365	0	-4.68748	-5.19288	-4.68748	-4.4689	-4.58951	-4.70188	-3.79052	-3.91538	-3.70405	-2.57655	-2.01948	-0.0210951	0.796335	0.784314	0.630419	0.672991
b1488	ddpX	1	0.4424	0	-6.55561	-7.25316	-6.74055	-6.52659	-6.08073	-7.20904	-3.5031	-4.19664	-3.47279	-1.15044	-2.35734	-1.56786	0.17719	0.164907	0.220693	0.119287
b1498	ydeN	1	-0.894893	0	-2.55078	-2.95331	-3.60628	-2.78153	-2.83144	-2.88353	-5.20165	-2.76678	-4.10197	-2.7643	-0.48375	1.24382	-0.820712	0.0734536	0	0.460387
b1511	lsrK	1	0.782455	0	-3.6227	-4.09908	-3.8206	-3.73903	-3.52498	-3.58866	-3.35591	-3.33875	-2.64465	-2.51591	-1.64098	0.884761	1.72174	0.900087	0.086529	0.819567
b1512	lsrR	1	0.833531	0	-5.05162	-5.07268	-4.44022	-4.30632	-4.31459	-4.47686	-3.54837	-3.78931	-3.13168	-2.33384	-1.47932	0.304711	0.78747	-0.142289	-0.692991	-0.172689
b1513	lsrA	1	0.774508	0	-6.9745	-7.6413	-7.30726	-7.21974	-7.38812	-7.46673	-5.96556	-5.77214	-3.98844	-3.69965	-2.77725	0.0768138	0.157477	-0.25539	-1.1576	-0.316055
b1514	lsrC	1	1.82784	0	-4.57641	-4.63219	-4.2592	-4.5074	-4.3761	-4.33713	-4.08264	-3.71934	-2.95178	-2.44494	-1.49972	1.43943	2.0135	1.70091	-0.125323	1.37373
b1515	lsrD	1	0.498835	0	-3.86201	-4.03225	-4.04506	-4.04693	-3.94776	-3.74977	-3.80655	-3.23039	-2.70196	-2.26849	-0.799767	1.85404	2.53663	1.21674	0.188432	1.26136
b1516	lsrB	1	0.417571	0	-3.89058	-3.91192	-4.145	-3.9293	-3.82359	-3.83787	-3.63645	-3.46	-3.05852	-2.24312	-1.12446	1.84435	2.32044	0.368662	-0.114199	0.302529
b1517	lsrF	1	0.0931007	0	-3.37609	-3.47829	-3.88811	-3.46102	-3.58022	-3.65573	-3.12677	-3.27231	-2.95503	-2.64407	-1.01951	1.5663	2.40794	0.348904	-0.0153256	0.242288
b1518	lsrG	1	0.195484	0	-3.09354	-3.19135	-3.37774	-3.22358	-3.36168	-3.47806	-2.84739	-3.0491	-8.79289	-8.83268	-1.00688	1.592	2.22912	0.441075	0.014996	0.242585
b1566	flxA	1	0.381555	0	-0.843099	-2.34313	-4.98315	-6.14718	-6.6143	-6.66592	-6.91355	-6.43572	-5.92347	-5.78157	-2.34012	-1.22448	-1.15653	-1.58046	-1.8367	-1.42476
b1580	rspB	1	-0.032599	0	-1.99408	-1.79354	-1.87024	-2.03215	-2.24354	-2.18517	-1.12885	-1.72167	-1.61553	-1.12622	-1.59245	-1.44307	-1.99408	-1.50954	-0.396312	-1.58675
b1581	rspA	1	0.0571117	0	-3.20273	-3.32531	-3.27431	-3.26776	-3.2551	-3.24531	-1.81937	-2.75469	-2.10631	-1.48952	-0.694634	-0.773929	-0.809707	-0.713134	0.615167	-0.616952
b1611	fumC	1	-0.224653	0	-1.77233	-2.90137	-1.93086	-2.01668	-2.25432	-2.49307	-2.44527	-2.29401	-2.23224	-1.21447	-0.71786	-0.369884	-1.63671	-0.927611	-0.792529	-0.553278
b1612	fumA	1	0.351316	0	-1.92962	-3.07216	-1.08337	-0.893497	-0.910208	-1.22922	-1.11673	-0.757096	-0.268144	0.627527	1.49599	1.5418	0.666683	0.474964	0.459951	0.68805
b1623	add	1	-0.0716304	0	1.60757	0.360725	-1.4737	-1.53112	-1.58394	-1.42021	-1.94742	-1.7966	-1.8513	-1.91844	-2.09581	-1.83394	-1.26822	-0.340772	-0.520023	-0.221245
b1660	ydhC	1	0.698851	0	-0.380801	-1.20474	-2.58868	-2.48495	-2.32585	-1.35631	-2.48366	-2.38881	-2.43129	-2.05297	-1.98077	-0.891932	-2.40471	0.0416447	-1.16831	-0.0411759
b1737	chbC	1	-0.143438	0	-0.993317	-1.24816	-1.16132	-1.04542	-1.46631	-1.34374	-2.02947	-1.3525	-0.440317	-2.89212	-0.987173	0.130256	0.305227	-0.347825	0.229471	-0.0230729
b1738	chbB	1	0.479781	0	-1.2876	-1.47848	-1.6774	-1.70828	-1.64846	-1.66224	-1.40144	-1.82001	-1.24236	-0.849107	-0.715113	0.128371	0.199808	0.447436	0.198697	0.346086
b1742	ves	1	-0.310525	0	0.554765	-1.72922	-3.12245	-3.95284	-4.18991	-4.27225	-4.33008	-4.15403	-3.69847	-3.53853	-0.402223	0.504403	-0.745562	-1.89181	-2.13839	-1.45878
b1744	astE	1	0.212189	0	-4.35593	-4.36491	-3.67687	-3.67172	-3.84765	-3.8716	-3.34762	-3.50757	-2.90916	-3.31539	-4.03897	-1.98999	1.17205	0.0579966	-0.891773	-0.409285
b1745	astB	1	-0.0773906	0	-3.88848	-3.78612	-3.59441	-3.42451	-3.57625	-3.57221	-3.00729	-3.0235	-2.81507	-3.26222	-3.66289	-2.12072	1.26458	-0.426815	-1.01313	-0.78996
b1746	astD	1	0.0399911	0	-3.65941	-3.96175	-3.61509	-3.36433	-3.48353	-3.43144	-2.97685	-2.91064	-2.93784	-3.05556	-3.26829	-1.67606	1.38297	-0.26947	-0.775634	-0.307974
b1747	astA	1	0.674865	0	-4.60933	-5.67236	-4.20413	-3.97662	-4.11643	-4.11103	-3.28448	-3.30383	-3.28186	-3.50325	-3.61209	-1.50305	1.41365	0.104775	-1.13391	-0.280519
b1748	astC	1	0.621434	0	-5.66629	-6.93665	-5.07572	-4.61489	-4.90475	-5.34596	-3.79202	-3.8149	-3.42757	-3.83352	-4.41941	-2.02102	0.898001	-0.357077	-1.28948	-0.647646
b1760	ynjH	1	0.0320608	0	0.191926	-2.32336	-2.89523	-2.98331	-3.05088	-3.0096	-3.07765	-2.9391	-3.37559	-3.15136	-1.18458	-0.787454	-1.15521	-1.55669	-1.63066	-1.36278
b1773	ydjI	1	0.473025	0	-0.802818	-0.644155	-0.885179	-0.792671	-0.854683	-0.783117	-2.32478	-1.34391	-0.716388	-1.06013	0.240141	1.16048	-0.639074	0.32967	0.348726	0.554906
b1775	ydjK	1	0.0157477	0	-1.44696	-1.38502	-1.65736	-1.679	-1.67698	-1.66935	-2.57806	-1.59883	-0.962621	-0.0488852	-0.247987	0.531681	-1.58073	-0.661636	-0.155139	-0.355047
b1776	ydjL	1	-0.353027	0	-1.78926	-1.44204	-1.55705	-1.3835	-0.501641	-1.33837	-1.27667	-1.04878	-0.694057	0.429327	0.575215	1.81545	-0.646642	-0.336884	0.278989	-0.445868
b1777	yeaC	1	0.283262	0	-1.10736	-2.52542	-0.391334	-0.508859	-0.642158	-1.21055	-0.323132	-0.465715	-0.301471	0.255021	0.319463	0.443639	-0.050092	-0.358333	-0.202058	-0.394857
b1778	msrB	1	-0.11734	0	-1.64463	-3.73494	-0.997751	-1.09262	-0.871006	-2.14756	-0.347923	-0.551482	-0.999787	0.201002	0.0182273	-0.181932	-0.842095	-0.722042	-0.502923	-0.767167
b1796	yoaG	1	0.296679	0	-0.185334	-1.0634	-1.28952	-1.31691	-1.45451	-1.52318	-1.30432	-1.31858	-1.51601	-1.83335	-2.25714	-2.75276	-1.13473	-0.733441	-0.70576	-0.562575
b1799	dmlR	1	0.228398	0	-3.52973	-2.70064	-2.00222	-1.67003	-1.47476	-1.68913	-0.919397	-1.38513	-0.667565	-0.448067	-0.714425	0.891244	0.127905	-0.375863	-0.237061	-0.666857
b1805	fadD	1	0.580931	0	-3.82298	-4.25298	-3.57483	-3.43766	-3.39289	-3.5043	-3.20589	-3.56434	-2.6533	-2.24433	-2.3984	-0.826828	0.555331	0.903121	0.160532	0.839236
b1817	manX	1	-0.158229	0	-1.86127	-2.50047	-2.20442	-1.99047	-2.03039	-1.94712	-0.66909	-0.835708	-1.01946	0.776303	0.811856	0.725623	0.945058	-0.129492	0.233138	0.111894
b1818	manY	1	-0.0627907	0	-1.52699	-2.24957	-2.14247	-1.84091	-1.74723	-1.66963	-0.44301	-0.582911	-1.10488	0.370252	0.954927	0.782132	1.07536	0.135279	0.475483	0.238824
b1819	manZ	1	0.0494094	0	-2.01958	-3.11545	-2.21536	-2.15991	-2.15628	-2.07709	-0.641942	-1.02767	-1.00889	0.0244881	0.473147	0.281625	1.28438	0.499649	0.366576	0.298379
b1820	yobD	1	0.371851	0	-1.37484	-1.77995	-1.79072	-1.60869	-1.62743	-1.35243	-0.648491	-1.07149	-0.544101	0.987415	1.25064	0.917041	0.234913	0.139559	0.00626888	-0.0395005
b1878	flhE	1	-0.00353867	0	-1.36925	-4.12079	-4.44094	-4.65486	-4.88014	-4.66107	-3.8891	-3.67047	-3.36206	-2.82027	-0.247189	0.130859	-2.09446	-1.87576	-1.94208	-2.04924
b1879	flhA	1	-0.450292	0	-1.1817	-3.4388	-3.93651	-3.74344	-3.79102	-3.7945	-3.68576	-3.34783	-3.88464	-3.06705	-0.20254	0.06052	-1.92689	-2.05713	-1.42054	-1.70677
b1880	flhB	1	-0.431361	0	-0.860628	-4.01188	-4.91501	-5.12723	-5.26198	-5.24784	-4.09793	-3.56564	-3.06148	-2.43978	0.359166	0.338743	-1.39514	-1.99585	-1.61344	-1.74622
b1881	cheZ	1	-0.541377	0	-0.106506	-1.55349	-3.17573	-3.21843	-3.18897	-3.06451	-3.04454	-3.36566	-3.14962	-2.63557	-1.39278	-0.997842	-1.44236	-1.79746	-1.60098	-1.41524
b1882	cheY	1	0.218417	0	0.0764493	-2.0688	-4.55654	-5.92092	-6.43488	-6.56815	-6.92472	-6.18456	-4.72931	-4.68595	-1.51722	-0.674778	-1.26838	-2.17421	-1.97234	-1.68294
b1883	cheB	1	-0.123079	0	-0.0328882	-2.35046	-5.08164	-6.54078	-7.03814	-7.29978	-7.66855	-6.67687	-5.5836	-5.62686	-1.89383	-1.27682	-1.42649	-2.57465	-2.69487	-2.46736
b1884	cheR	1	-0.147883	0	0.0649664	-2.32118	-5.14196	-6.55894	-7.09021	-7.17356	-7.39566	-6.67811	-5.40916	-5.91225	-2.03401	-1.26471	-1.44938	-2.49083	-2.51959	-2.37408
b1885	tap	1	-0.225068	0	-0.0827693	-2.91894	-6.14693	-7.3276	-8.25103	-8.41022	-8.57646	-7.50472	-8.05388	-8.37892	-2.78588	-1.47945	-1.72781	-2.49218	-2.50759	-2.33869
b1886	tar	1	-0.788821	0	0.47341	-3.01757	-5.75421	-7.45718	-8.35141	-8.5602	-8.74312	-7.5299	-6.60663	-6.2253	-1.96561	-1.25356	-1.82121	-2.62991	-2.64057	-2.18275
b1887	cheW	1	-0.337247	0	0.308907	-2.62177	-4.75876	-6.11605	-6.47109	-6.64127	-6.61388	-6.32703	-5.41824	-5.29312	-1.79325	-1.15072	-1.42583	-2.29365	-2.22948	-2.35345
b1888	cheA	1	-0.30334	0	0.109156	-2.61799	-5.22087	-6.59549	-7.37213	-7.7187	-8.01579	-6.93283	-5.96051	-5.76976	-2.24506	-1.10685	-1.87143	-2.77527	-2.43673	-2.38548
b1889	motB	1	-0.110545	0	0.480736	-2.04514	-4.41681	-6.19289	-7.15499	-7.44199	-7.5692	-6.73421	-5.73384	-5.67372	-2.18172	-1.28923	-1.15553	-2.20951	-2.67918	-2.26089
b1890	motA	1	0.160848	0	0.25956	-2.12518	-4.82888	-6.46112	-7.49996	-7.60271	-7.47376	-6.76939	-5.54242	-4.98943	-1.9083	-1.25465	-1.64245	-2.32711	-2.37102	-2.13194
b1891	flhC	1	-0.991932	0	-4.43534	-3.46628	-4.0888	-4.03846	-3.80488	-3.31201	-0.91231	-1.27451	-0.144907	0.257391	0.571082	-0.11038	-1.27085	-1.10375	-0.573105	-0.962686
b1892	flhD	1	-0.0953711	0	-3.34358	-1.89079	-3.48359	-3.03484	-2.71861	-1.64579	0.960466	0.790601	0.414009	1.097	1.25325	0.62262	-0.735449	-1.00091	-0.741179	-1.12576
b1901	araF	1	0.21563	0	-2.40405	-4.00255	-4.28111	-3.60461	-3.53689	-3.66558	-3.72222	-3.43731	-3.89826	-3.10552	-2.66354	-0.574013	-1.04771	-0.113765	-0.574013	0.0708254
b1904	yecR	1	0.0265682	0	-1.67205	-4.39873	-4.66233	-4.87542	-4.88154	-5.15962	-3.94072	-3.61389	-3.35885	-2.96708	0.0916871	0.472397	-1.87145	-1.86219	-1.63036	-1.99834
b1920	tcyJ	1	0.438143	0	0.438143	-0.809912	-0.721189	-1.06861	-1.30207	-1.37449	-1.45592	-1.70427	-1.43763	-1.11797	-0.870852	-0.805533	-0.705293	-1.08311	-1.00208	-1.00947
b1921	fliZ	1	0.0165886	0	0.0673655	-3.5852	-5.58174	-6.36132	-6.53121	-6.46159	-5.57056	-5.27409	-4.89003	-4.0944	-1.39534	-0.812549	-1.97508	-2.28637	-2.44517	-2.14256
b1922	fliA	1	0.0116164	0	-0.386842	-3.9964	-6.62149	-8.23477	-8.93552	-8.98589	-6.86522	-6.06796	-5.75335	-4.14061	-1.36492	-0.985833	-2.16067	-2.47993	-2.67073	-2.41556
b1923	fliC	1	0.0813631	0	0.0813631	-2.53122	-4.26181	-5.16418	-5.4504	-5.48259	-5.42157	-6.05585	-4.40108	-4.1965	-0.824875	-0.264503	-0.981716	-1.75808	-1.59155	-1.3763
b1924	fliD	1	-0.0157197	0	0.114877	-3.67509	-5.51483	-6.40328	-6.79911	-7.02939	-6.49864	-5.73726	-5.23248	-4.75344	-1.0806	-0.385592	-1.64442	-1.92061	-1.7928	-1.59069
b1925	fliS	1	0.108083	0	0.31902	-3.39897	-5.16944	-6.10505	-6.40313	-6.59151	-6.11228	-5.60842	-4.2934	-4.12231	-0.995219	-0.351187	-1.68874	-2.10069	-2.00163	-1.84814
b1926	fliT	1	0.187132	0	0.388424	-3.18421	-5.49214	-5.94352	-6.18132	-6.18867	-6.07827	-5.1143	-5.37548	-4.89207	-0.867878	-0.256616	-2.3404	-1.79208	-2.1267	-1.88735
b1929	yedE	1	-0.279397	0	-1.78404	0.576363	-1.3003	-1.36131	-1.36798	-0.713173	-0.911233	-1.12599	-0.334407	0.619742	0.823546	0.766811	-0.311427	-0.916222	-0.0865449	-0.477554
b1930	yedF	1	-0.733181	0	-2.61051	-1.15067	-2.05533	-2.31548	-2.36599	-2.51311	-2.12009	-2.24079	-1.83472	-0.861209	-0.0405315	0.740178	-0.260512	-0.555393	0.0614791	-0.340882
b1937	fliE	1	-0.671119	0	0.282526	-3.04421	-2.97664	-3.37247	-3.41447	-3.63335	-2.71935	-2.1675	-2.38113	-1.21939	2.01348	1.34476	-1.82211	-2.9439	-2.21996	-3.20723
b1938	fliF	1	-0.801263	0	-0.530842	-5.0594	-5.91256	-6.9313	-7.16496	-7.09972	-4.62945	-4.11431	-4.06857	-2.3564	0.493871	0.634865	-1.66582	-2.88595	-1.7202	-2.61281
b1939	fliG	1	-0.776854	0	-1.21413	-5.35901	-6.54052	-6.3931	-6.56091	-6.87274	-5.26456	-4.85127	-4.87535	-3.34168	-0.574827	-0.323855	-3.42986	-3.18129	-2.34268	-2.85542
b1940	fliH	1	-0.465231	0	-1.31361	-4.90798	-5.15214	-5.6189	-5.30631	-5.10204	-4.53371	-4.22155	-3.7219	-3.35063	-0.51097	-0.355474	-2.41361	-2.3292	-1.83394	-2.19579
b1941	fliI	1	-0.317147	0	-1.24133	-5.17007	-6.08529	-6.42485	-6.52419	-6.34962	-5.19011	-4.8737	-5.07628	-3.87911	-0.730794	-0.492641	-2.58878	-2.27037	-2.08218	-2.32382
b1942	fliJ	1	-0.612068	0	-1.78293	-5.65453	-6.83414	-7.68924	-7.54992	-7.8505	-5.52089	-5.64596	-9.82875	-9.82001	-1.46777	-0.394595	-3.03393	-2.42583	-1.9649	-2.38727
b1943	fliK	1	0.37138	0	-1.24153	-4.91372	-5.99522	-6.35762	-6.55671	-6.68877	-5.06168	-4.82047	-4.85561	-4.02916	-0.747543	-0.0462305	-2.71753	-1.58391	-2.12835	-1.41906
b1944	fliL	1	-0.103527	0	-0.625914	-4.35661	-5.65006	-6.63061	-6.85939	-6.87217	-4.3171	-4.06109	-4.05459	-2.53402	0.126255	0.225846	-1.92476	-1.94213	-1.72017	-1.76716
b1945	fliM	1	-0.561776	0	-0.919334	-4.07588	-5.25051	-5.95016	-6.18967	-6.21503	-3.93402	-3.52913	-3.37526	-2.4119	0.385076	0.557101	-1.59143	-2.17307	-1.80478	-2.18776
b1946	fliN	1	-0.791855	0	-1.51089	-4.49835	-5.28189	-6.32106	-6.65864	-6.77381	-4.73544	-4.20832	-3.95852	-2.67581	0.364455	0.191458	-1.90139	-2.55008	-1.92213	-2.31193
b1947	fliO	1	-0.735234	0	-1.61	-4.16038	-5.35347	-6.01133	-6.24505	-6.11311	-4.05476	-3.76624	-2.99244	-2.52073	-0.127338	-0.0491841	-2.3211	-3.3407	-2.15048	-2.98898
b1948	fliP	1	-0.382849	0	-1.61521	-4.29952	-5.18066	-5.76696	-5.7304	-5.6401	-4.07123	-3.58055	-3.56905	-2.46632	-0.10557	0.112283	-2.23286	-2.88596	-2.24821	-2.99288
b1949	fliQ	1	-0.746214	0	-1.26462	-4.02548	-4.43828	-4.83366	-4.72037	-4.67598	-3.73563	-3.37437	-3.21949	-2.29939	-0.0915789	0.631692	-1.78619	-2.93305	-1.93414	-3.46432
[truncated: 1,547 more rows]

## Sheet: 3) TFSF_based_BP_funct_enrich
			Cluster 1				Cluster 2				Cluster 3				Cluster 4				Cluster 5				Cluster 6				Cluster 7				Cluster8				Cluster 9				Cluster 10				Cluster 11				Cluster 12
[truncated: 1,020 more rows]
[truncated: 15 more columns]

[truncated: 6 more sheets: 4) TFSF_gene_interaction, 5) Selected_regulators, 6) Fisher_exact_test, 7) Corrected_T_test, 8) Log10_T_test, Figure 4 (main manuscript)]
